# Supplementary material for: [Bis(diphenyl­phosphino)methane-κ2 P,P′][bis­(diphenyl­phosphinometh­yl)diethoxy­silane-κ2 P,P′]bis­(dinitro­gen)­molybdenum(0) benzene 0.7-solvate
Source: Acta Crystallogr Sect E Struct Rep Online. 2008 Oct 11;64(Pt 11):m1382. doi: 10.1107/S1600536808032364 (PMC2959717; doi:10.1107/S1600536808032364)
Supplement: Supplementary file 2 [file e-64-m1382-Isup2.hkl]

# 
# h,k,l, Fc-squared, Fo-squared, sigma(Fo-squared) and status flag 
# 
data_I
_shelx_title ' Felix36 bei 220 K in C2c                        C2/c' 
_shelx_refln_list_code          4 
_shelx_F_calc_maximum      539.19 
_exptl_crystal_F_000      4603.20 
_reflns_d_resolution_high  0.8100 
 
loop_ 
 _symmetry_equiv_pos_as_xyz 
 'x, y, z' 
 '-x, y, -z+1/2' 
 'x+1/2, y+1/2, z' 
 '-x+1/2, y+1/2, -z+1/2' 
 '-x, -y, -z' 
 'x, -y, z-1/2' 
 '-x+1/2, -y+1/2, -z' 
 'x+1/2, -y+1/2, z-1/2' 
 
_cell_length_a    26.3512 
_cell_length_b    18.2414 
_cell_length_c    24.3498 
_cell_angle_alpha  90.000 
_cell_angle_beta   96.114 
_cell_angle_gamma  90.000 
 
_shelx_F_squared_multiplier     1.000 
 
loop_ 
 _refln_index_h 
 _refln_index_k 
 _refln_index_l 
 _refln_F_squared_calc 
 _refln_F_squared_meas 
 _refln_F_squared_sigma 
 _refln_observed_status 
   6   0   0    41561.99    61042.30    652.73 o 
   8   0   0     5409.75     2281.03    356.48 o 
  10   0   0    59076.14    64523.81    726.78 o 
  12   0   0    94759.23    78943.89   1217.92 o 
  14   0   0    79802.87    83613.88   1233.01 o 
  16   0   0    15798.21    12945.26    280.48 o 
  18   0   0     5667.02     5584.52    632.05 o 
  20   0   0      110.99      493.42    225.10 o 
  22   0   0    59164.27    55988.21   3185.96 o 
  24   0   0    54014.93    50707.98   1390.43 o 
  26   0   0     6994.53     6895.16    253.91 o 
  28   0   0     1040.66     1385.22    258.88 o 
  30   0   0      833.63      697.26    321.59 o 
  32   0   0     9994.49    10426.83    893.28 o 
   5   1   0    44817.16    25773.82    605.43 o 
   7   1   0   226001.30   274118.66   7300.31 o 
   9   1   0    68665.66    52845.73   1456.11 o 
  11   1   0     3418.24     1958.98    148.44 o 
  13   1   0     3462.09     3725.75    203.54 o 
  15   1   0     5468.73     3786.94    164.13 o 
  17   1   0    10458.04    12458.46    243.99 o 
  19   1   0    28718.87    28457.83    354.34 o 
  21   1   0    27803.54    28840.34    222.83 o 
  23   1   0       28.59     -187.73    212.11 o 
  25   1   0      109.63      187.49    157.03 o 
  27   1   0      621.39      468.91    181.66 o 
  29   1   0     3120.15     3284.39    183.60 o 
  31   1   0    20256.15    19660.87    622.97 o 
   4   2   0     5514.57     1993.62    224.23 o 
   6   2   0     1119.26     2682.13    236.26 o 
   8   2   0    26916.72    20512.94    261.93 o 
  10   2   0    77598.44    78407.11    939.94 o 
  12   2   0    18635.53    13510.42    307.79 o 
  14   2   0     3634.53     3308.33    137.65 o 
  16   2   0      553.59      306.63    109.21 o 
  18   2   0    11180.33    12418.81    255.90 o 
  20   2   0     1320.21      929.23    226.43 o 
  22   2   0    34698.55    34806.70    490.27 o 
  24   2   0    21705.54    20871.65    213.63 o 
  26   2   0     3943.15     3686.06    293.23 o 
  28   2   0      279.54      286.64    155.23 o 
  30   2   0      181.50      243.83    238.13 o 
  32   2   0     8137.64     8451.51    611.88 o 
   1   3   0    30661.28    26660.48   1447.21 o 
   3   3   0   140755.14   163421.09   1376.69 o 
   5   3   0    17118.71    15152.93   1682.54 o 
   7   3   0    91559.05    97543.89   1208.96 o 
   9   3   0    60468.67    53592.79   1108.08 o 
  11   3   0     3436.07     3507.59    145.39 o 
  13   3   0     5308.37     5412.98    170.32 o 
  15   3   0     3040.00     3483.70    206.87 o 
  17   3   0      186.67     -392.12    392.12 o 
  19   3   0    13231.42    13355.99    581.85 o 
  21   3   0    24492.00    25855.25    256.94 o 
  23   3   0       68.67     -169.76    169.76 o 
  25   3   0      310.69      749.76    171.17 o 
  27   3   0       88.52      236.90    168.93 o 
  29   3   0     2646.87     2899.94    268.16 o 
  31   3   0    10302.73     9531.39    255.23 o 
   0   4   0    11888.07    11959.61    364.94 o 
   2   4   0    92980.02    97512.32   2276.17 o 
   4   4   0    13990.34    12347.72    487.42 o 
   6   4   0     2641.06     3167.62    194.97 o 
   8   4   0     6485.47     6663.59    532.84 o 
  10   4   0    87948.52    84642.62   1589.03 o 
  12   4   0   111177.85   101460.18   2236.54 o 
  14   4   0     1533.87     1192.56    123.48 o 
  16   4   0       82.93     -217.72    217.72 o 
  18   4   0     3277.04     3009.42    193.25 o 
  20   4   0      411.67      580.53    159.47 o 
  22   4   0    20742.12    21308.93    753.20 o 
  24   4   0     7975.37     7454.35    179.95 o 
  26   4   0     4655.29     4993.67    201.52 o 
  28   4   0     2824.09     3107.94    176.81 o 
  30   4   0      616.21      589.55    293.57 o 
   1   5   0   139879.88   174044.42   6652.13 o 
   3   5   0    13972.20    13216.92    238.03 o 
   5   5   0    49348.45    49714.71    469.63 o 
   7   5   0    21868.51    19817.04    880.32 o 
   9   5   0    25220.88    23756.54    316.66 o 
  11   5   0     5695.35     5363.79    155.40 o 
  13   5   0     2006.18     2561.35    148.23 o 
  15   5   0      156.64     -136.64    136.64 o 
  17   5   0      307.78      -99.47    190.24 o 
  19   5   0     5191.28     5060.91    233.10 o 
  21   5   0    21664.88    21819.02    619.36 o 
  23   5   0    11199.92    11086.44    313.62 o 
  25   5   0     4282.53     4535.72    218.34 o 
  27   5   0      827.26     1126.56    168.18 o 
  29   5   0     3933.23     3676.33    350.31 o 
  31   5   0     4397.32     4509.04    238.53 o 
   0   6   0   175418.86   210199.50   7977.17 o 
   2   6   0   215982.55   224506.92   6698.45 o 
   4   6   0    44158.43    42204.16    744.49 o 
   6   6   0     2439.95     2006.10    153.29 o 
   8   6   0    13882.92    12207.28    336.29 o 
  10   6   0   128640.60   130724.44   1284.46 o 
  12   6   0    69058.01    65983.90    701.48 o 
  14   6   0    22758.41    20989.09    194.73 o 
  16   6   0     9426.53    10056.92    315.05 o 
  18   6   0     1576.04     1547.67    171.51 o 
  20   6   0    11835.68    13024.14    240.79 o 
  22   6   0    12264.12    11914.73    392.31 o 
  24   6   0     5484.05     5602.16    345.98 o 
  26   6   0     3915.26     4091.64    169.43 o 
  28   6   0     6208.31     6166.13    324.88 o 
  30   6   0       27.23      -85.29    192.13 o 
   1   7   0    28717.36    31481.87   1794.84 o 
   3   7   0   197842.69   203300.13   6458.29 o 
   5   7   0    64591.65    62025.45   1044.38 o 
   7   7   0    48127.12    49378.37   1420.67 o 
   9   7   0    27720.22    24855.20    478.27 o 
  11   7   0     1744.26     1846.73    158.73 o 
  13   7   0     1077.07      907.39    201.73 o 
  15   7   0     1403.83     1116.88    212.94 o 
  17   7   0      688.80      -29.46    213.75 o 
  19   7   0    25354.31    26481.62    652.23 o 
  21   7   0    21345.44    21152.45    625.20 o 
  23   7   0     2697.81     2485.68    152.28 o 
  25   7   0      837.87      624.22    183.89 o 
  27   7   0      140.72     -165.78    165.78 o 
  29   7   0     3137.34     3710.03    335.48 o 
   0   8   0   113377.64   132518.86   2374.44 o 
   2   8   0    69205.41    70297.66   2499.09 o 
   4   8   0    13137.57    11537.87    342.48 o 
   6   8   0    12381.01    12553.78    275.14 o 
   8   8   0     8527.45     7992.04    197.96 o 
  10   8   0   113740.99   111416.74   1447.00 o 
  12   8   0    85826.08    82569.11   1538.15 o 
  14   8   0    13393.03    15019.86    391.93 o 
  16   8   0      691.65      432.32    180.73 o 
  18   8   0     1948.87     1790.31    182.18 o 
  20   8   0     3624.17     3810.28    298.03 o 
  22   8   0     2211.77     1784.58    250.26 o 
  24   8   0     7071.83     7661.44    206.07 o 
  26   8   0     5207.27     4975.98    329.62 o 
  28   8   0     6877.74     6776.43    260.76 o 
  30   8   0      775.59      565.46    225.64 o 
   1   9   0    15743.63    18042.90    723.76 o 
   3   9   0   128015.82   121633.45   3973.19 o 
   5   9   0    39786.38    37047.04   1242.45 o 
   7   9   0    20671.76    19082.46    505.82 o 
   9   9   0     3320.69     2353.71    146.65 o 
  11   9   0      184.65      224.29    232.00 o 
  13   9   0        4.66      117.86    186.24 o 
  15   9   0    14290.62    14118.61    517.26 o 
  17   9   0       11.07     -172.62    172.62 o 
  19   9   0    12748.44    12601.09    356.65 o 
  21   9   0     9842.25     9515.56    321.37 o 
  23   9   0      572.52      442.49    178.10 o 
  25   9   0     1447.85     1153.72    198.99 o 
  27   9   0     1512.03     1780.46    195.20 o 
  29   9   0     4415.13     4069.27    217.10 o 
   0  10   0   152224.59   177469.94   1796.43 o 
   2  10   0    30063.25    30290.73   1103.27 o 
   4  10   0    18150.47    14063.49    399.49 o 
   6  10   0      628.88      805.36    133.17 o 
   8  10   0    10805.69    11162.37    281.73 o 
  10  10   0    62890.34    65010.80    672.51 o 
  12  10   0    63443.28    70208.89    286.05 o 
  14  10   0     4578.10     5768.48    203.91 o 
  16  10   0      111.36      -83.66    161.46 o 
  18  10   0       76.37     -146.92    205.34 o 
  20  10   0     4920.83     4581.17    169.78 o 
  22  10   0    19090.37    20021.09    355.46 o 
  24  10   0     8650.70     8797.46    453.32 o 
  26  10   0     1629.61     1377.97    163.62 o 
  28  10   0     3778.86     3318.51    230.88 o 
   1  11   0    13552.82    17398.44    520.98 o 
   3  11   0    80079.73    65757.47   2164.57 o 
   5  11   0    76093.23    71094.34   2336.07 o 
   7  11   0    27549.74    27328.31    804.69 o 
   9  11   0    25313.50    27075.46    551.99 o 
  11  11   0     1095.63      702.93    168.50 o 
  13  11   0        1.90     1746.20   1022.55 o 
  15  11   0     1060.21     1222.49    211.28 o 
  17  11   0      978.92     1148.97    152.09 o 
  19  11   0    30255.02    30143.56    771.78 o 
  21  11   0    19957.15    20744.98    631.01 o 
  23  11   0     1918.98     1613.20    172.28 o 
  25  11   0       16.89      459.84    187.20 o 
  27  11   0      227.64      465.69    192.37 o 
   0  12   0    81125.09   101808.96   7598.69 o 
   2  12   0    47089.31    53788.45   3226.99 o 
   4  12   0     2023.16     1665.68    224.41 o 
   6  12   0      149.85       54.69    164.05 o 
   8  12   0     3148.37     3412.66    222.33 o 
  10  12   0    33524.33    33904.24    963.59 o 
  12  12   0    23116.51    24033.61    620.13 o 
  14  12   0     8271.39     8411.27    214.14 o 
  16  12   0     3816.02     3928.26    185.62 o 
  18  12   0     5854.97     5614.06    179.02 o 
  20  12   0     4406.26     4822.10    266.57 o 
  22  12   0    15266.81    15540.65    342.96 o 
  24  12   0     5853.83     5614.43    190.33 o 
  26  12   0      990.11     1527.67    361.96 o 
   1  13   0     8621.12    12198.24    404.25 o 
   3  13   0    43289.59    40644.55   1421.13 o 
   5  13   0     6232.83     8018.33    470.29 o 
   7  13   0      640.52     4375.57    565.31 o 
   9  13   0     9395.92    11239.42   1274.99 o 
  11  13   0     2141.94     2117.83    269.89 o 
  13  13   0      729.66      953.62    154.42 o 
  15  13   0     2569.81     2931.38    128.71 o 
  17  13   0     2679.45     2926.80    169.23 o 
  19  13   0     9741.06    10382.83    223.71 o 
  21  13   0     6523.58     5947.57    352.00 o 
  23  13   0      271.77      250.21    146.18 o 
  25  13   0       49.54     -223.20    223.20 o 
   0  14   0    38270.01    51518.12   1828.01 o 
   2  14   0    22215.69    27384.13    895.78 o 
   4  14   0      481.75      231.77    230.25 o 
   6  14   0       54.31      417.47    187.60 o 
   8  14   0     6611.45     6843.23    222.05 o 
  10  14   0    20215.82    18114.33    568.31 o 
  12  14   0    14259.70    15081.31    323.51 o 
  14  14   0     1298.01     1291.74    156.31 o 
  16  14   0     2116.16     2122.16    191.52 o 
  18  14   0     3756.14     4268.04    205.41 o 
  20  14   0       61.02      -35.56    267.50 o 
  22  14   0     5964.23     5384.76    190.12 o 
  24  14   0     1546.93     1759.12    225.34 o 
   1  15   0     1198.70     1461.52    143.00 o 
   3  15   0      181.71      117.18    220.40 o 
   5  15   0       20.58      534.64    185.04 o 
   7  15   0    16744.88    20286.10   1138.34 o 
   9  15   0     8322.39     8362.40    549.53 o 
  11  15   0        7.76     -243.77    243.77 o 
  13  15   0     8766.78     8855.91    373.95 o 
  15  15   0     4452.29     5475.66    223.73 o 
  17  15   0     1079.23      966.73    156.95 o 
  19  15   0     4797.39     4742.30    307.75 o 
  21  15   0     3097.40     2376.02    317.45 o 
  23  15   0       10.91      411.15    284.83 o 
   0  16   0    46148.71    60906.38   2994.62 o 
   2  16   0    22252.86    22037.49   1057.24 o 
   4  16   0     1621.38     2149.80    236.00 o 
   6  16   0     1304.18     1753.18    146.53 o 
   8  16   0    12294.78    10521.29    347.30 o 
  10  16   0    14264.82    14125.64    489.36 o 
  12  16   0     9475.05     9013.33    398.16 o 
  14  16   0      326.94      622.05    317.94 o 
  16  16   0     1942.35     1680.17    296.98 o 
  18  16   0     5960.93     5928.61    389.88 o 
  20  16   0      625.69      993.10    169.30 o 
  22  16   0     5192.82     4500.63    187.72 o 
   1  17   0     2564.71     2810.75    170.76 o 
   3  17   0     6880.01     6302.55    329.73 o 
   5  17   0    11909.29    10812.27    394.85 o 
   7  17   0    23380.30    27780.58   1346.44 o 
   9  17   0    26489.85    26366.84    936.80 o 
  11  17   0     3090.13     3016.73    177.66 o 
  13  17   0     7400.79     7467.14    433.62 o 
  15  17   0     7220.28     6854.87    193.07 o 
  17  17   0     4917.09     4633.05    440.88 o 
  19  17   0    11509.20    10545.90    410.22 o 
  21  17   0     2390.87     2520.55    285.16 o 
   0  18   0    59132.60    84891.80   6387.47 o 
   2  18   0    31386.24    35811.24    569.05 o 
   4  18   0     1449.89      992.28    311.17 o 
   6  18   0     3965.04     3948.15    175.29 o 
   8  18   0     3240.95     3338.74    343.66 o 
  10  18   0    15160.76    13350.51    506.41 o 
  12  18   0    18288.57    16845.16    561.41 o 
  14  18   0     6348.96     5743.38    272.40 o 
  16  18   0     3204.06     3312.48    234.49 o 
  18  18   0      846.05      699.43    205.25 o 
   1  19   0     1537.55     1953.48    157.97 o 
   3  19   0    13302.46    11999.00    364.71 o 
   5  19   0    11585.58    11323.07    421.71 o 
   7  19   0     5904.58     6613.13    384.13 o 
   9  19   0    12088.66    11813.42    400.89 o 
  11  19   0     2945.55     2624.97    212.83 o 
  13  19   0     1118.30     1285.21    266.93 o 
  15  19   0     4839.75     4016.93    359.39 o 
  17  19   0     7404.33     6855.43    445.62 o 
   0  20   0     9943.69    12900.38   1508.81 o 
   2  20   0     3525.37     3671.87    326.46 o 
   4  20   0       67.00     -167.81    167.81 o 
   6  20   0        1.41     -165.53    165.53 o 
   8  20   0      585.55      291.62    163.18 o 
  10  20   0     3982.86     3354.62    227.75 o 
  12  20   0     2948.27     2975.77    359.73 o 
  14  20   0      596.29      761.59    391.69 o 
   1  21   0     1037.95     1787.10    267.77 o 
   3  21   0     3420.17     2907.66    239.36 o 
   5  21   0     4088.03     4397.28    234.30 o 
   7  21   0     4768.02     5461.07    235.72 o 
   9  21   0     2885.00     2939.69    273.72 o 
  11  21   0       31.94      137.78    202.69 o 
   0  22   0     6888.04     7542.91    637.54 o 
   2  22   0     1568.59     2023.71    322.75 o 
   4  22   0      129.14      -34.99    232.32 o 
   6  22   0      168.99      634.85    169.82 o 
 -31   1   1      127.44      334.89    270.03 o 
 -29   1   1       16.51      245.66    321.89 o 
 -27   1   1      220.25       69.12    224.60 o 
 -25   1   1      343.02      332.40    157.31 o 
 -23   1   1       14.38     -211.17    211.17 o 
 -21   1   1      736.28     -286.13    286.13 o 
 -19   1   1     2652.68     2481.25    214.52 o 
 -17   1   1     3953.93     4594.37    207.91 o 
 -15   1   1     7247.92     7469.58    325.46 o 
 -13   1   1     4242.45     4172.55    165.52 o 
 -11   1   1    12744.55    11540.85    215.95 o 
  -9   1   1     9870.62    18641.48   1812.05 o 
  -5   1   1    19893.60    17735.92   1411.55 o 
  -3   1   1    12298.17    14134.32    353.89 o 
   3   1   1     2238.06      645.87    273.36 o 
   5   1   1     6853.33     8661.06    256.09 o 
   7   1   1    24189.04    24903.76    670.45 o 
   9   1   1    57111.35    51086.50   1904.86 o 
  11   1   1     2658.06     5643.10   1438.82 o 
  13   1   1     7231.78     7429.50    158.34 o 
  15   1   1     9672.27     8514.42    198.65 o 
  17   1   1      119.84       -4.51    195.94 o 
  19   1   1       29.55      118.11    331.36 o 
  21   1   1     1230.02     1566.47    194.68 o 
  23   1   1       17.76       19.03    172.04 o 
  25   1   1      677.51      619.31    160.82 o 
  27   1   1        1.54     -167.13    167.13 o 
  29   1   1      470.41       58.06    193.01 o 
  31   1   1       28.09       50.30    195.39 o 
 -32   2   1       59.92      -83.35    228.26 o 
 -30   2   1      890.33      974.51    165.02 o 
 -28   2   1      951.88      716.82    179.92 o 
 -26   2   1        6.79      264.33    205.87 o 
 -24   2   1       75.59      -41.76    177.19 o 
 -22   2   1      464.21      401.53    180.28 o 
 -20   2   1       51.02     -127.01    186.04 o 
 -18   2   1     1235.93     1000.45    206.66 o 
 -16   2   1      531.33      246.12    300.32 o 
 -14   2   1    17458.02    16690.01    463.84 o 
 -12   2   1     2046.99     2708.19    152.00 o 
 -10   2   1      796.90    11016.95   5669.80 o 
  -8   2   1    59014.65    59218.59    998.47 o 
  -6   2   1    38033.12    42157.07   1087.20 o 
  -4   2   1    27245.71    20160.83    405.77 o 
  -2   2   1    13016.58     6777.27    259.54 o 
   0   2   1     3294.83      541.63    194.43 o 
   2   2   1    17668.58    25344.39    860.08 o 
   4   2   1    18873.79    23994.50    342.27 o 
   6   2   1        1.26      431.08    225.38 o 
   8   2   1        8.04     -216.80    216.80 o 
  10   2   1     1961.48     1072.61    171.64 o 
  12   2   1     1381.90      994.51    142.95 o 
  14   2   1     2552.37     3906.55    211.45 o 
  16   2   1    10440.89    10251.04    295.66 o 
  18   2   1     1029.42     1027.79    211.90 o 
  20   2   1      382.08      504.21    202.24 o 
  22   2   1       21.98     -113.17    193.33 o 
  24   2   1      366.00      294.35    178.45 o 
  26   2   1        0.36      -18.13    187.71 o 
  28   2   1      152.92      425.60    248.50 o 
  30   2   1      115.01      335.02    278.99 o 
  32   2   1      310.73      119.44    209.28 o 
 -31   3   1      176.53      348.86    240.95 o 
 -29   3   1      777.56      748.84    202.66 o 
 -27   3   1       85.06      255.80    183.71 o 
 -25   3   1     1439.16     1730.25    211.76 o 
 -23   3   1     2067.90     1619.80    192.30 o 
 -21   3   1       32.84      499.35    691.52 o 
 -19   3   1      102.51       64.73    172.51 o 
 -17   3   1      573.44      166.28    322.82 o 
 -15   3   1      553.39     1290.73    525.24 o 
 -13   3   1    23282.62    22489.16    339.16 o 
 -11   3   1     7154.53     6936.86    241.48 o 
  -5   3   1    23969.75    25029.32    310.47 o 
  -3   3   1     6087.02     7656.59    328.59 o 
  -1   3   1    11101.77    14751.17    711.43 o 
   1   3   1      171.30     1611.83    171.13 o 
   3   3   1     2261.44     3468.99    208.11 o 
   7   3   1    27832.67    22499.19    265.91 o 
   9   3   1      356.36     -192.00    192.00 o 
  11   3   1       50.21       86.81    154.82 o 
  13   3   1     2453.08     2666.66    165.02 o 
  15   3   1    13970.00    13522.84    403.22 o 
  17   3   1     6040.19     5994.99    226.26 o 
  19   3   1      390.76      225.41    174.16 o 
  21   3   1     1061.20      552.41    296.32 o 
  23   3   1      511.63      380.45    170.72 o 
  25   3   1      751.31      734.04    180.99 o 
  27   3   1     2474.20     2045.47    281.78 o 
  29   3   1       22.75       76.93    161.80 o 
  31   3   1        2.20       55.75    209.09 o 
 -30   4   1      969.65      849.89    335.43 o 
 -28   4   1      849.38      817.33    157.42 o 
 -26   4   1       10.83      -57.74    175.20 o 
 -24   4   1      479.42      263.09    176.92 o 
 -22   4   1      829.20      884.71    189.34 o 
 -20   4   1     2057.21     1809.85    205.58 o 
 -18   4   1     3295.74     3690.02    233.30 o 
 -16   4   1       39.53      433.85    276.11 o 
 -14   4   1     2156.65     2195.72    135.82 o 
 -12   4   1     4924.83     8490.53   1427.66 o 
 -10   4   1     6368.68     8527.73   2304.96 o 
  -8   4   1      233.13     1411.44    196.55 o 
  -6   4   1     2174.38     1778.96    174.54 o 
  -4   4   1     3975.64     4676.37    221.35 o 
  -2   4   1      222.41      490.30    184.41 o 
   0   4   1    31133.76    34228.54   1246.98 o 
   2   4   1   136335.63   152737.31   4178.28 o 
   4   4   1     6703.01     7107.06    267.28 o 
   6   4   1    42098.87    44908.50    589.53 o 
   8   4   1    18546.30    14372.96    298.12 o 
  10   4   1     1893.60     1285.86    190.26 o 
  12   4   1     3503.07     3908.56    240.16 o 
  14   4   1      461.61      246.01    119.66 o 
  16   4   1    10731.21    12447.67    222.94 o 
  18   4   1      970.87      898.22    189.94 o 
  20   4   1     2434.22     2685.23    189.49 o 
  22   4   1     4979.69     5506.34    174.98 o 
  24   4   1     3041.73     3447.82    183.36 o 
  26   4   1     1180.96     1116.00    174.52 o 
  28   4   1       79.42      -31.70    176.00 o 
  30   4   1     3011.37     2880.70    203.82 o 
 -31   5   1     2240.88     2799.63    343.07 o 
 -29   5   1      276.55      217.35    194.26 o 
 -27   5   1     1393.53     1314.72    232.57 o 
 -25   5   1      127.31     -177.54    177.54 o 
 -23   5   1      307.21     -169.03    182.75 o 
 -21   5   1     7387.09     6213.81    549.06 o 
 -19   5   1      142.09      389.12    202.99 o 
 -17   5   1     3511.81     3649.25    184.72 o 
 -15   5   1    18511.92    17183.56    305.38 o 
 -13   5   1     6029.45     6398.85    189.32 o 
 -11   5   1      164.90      156.98    146.37 o 
  -9   5   1     7004.71    10276.67    345.49 o 
  -7   5   1     5479.31     9602.92    829.45 o 
  -5   5   1     1197.71      667.93    167.86 o 
  -3   5   1    11185.46     9961.21    285.13 o 
  -1   5   1    14023.27    14345.91    539.97 o 
   1   5   1     3568.06     3225.21    193.08 o 
   3   5   1     1469.30     1065.28    166.33 o 
   5   5   1    36632.25    38550.45    296.40 o 
   7   5   1    27967.71    28860.25    499.96 o 
   9   5   1     6095.79     8114.63   1015.04 o 
  11   5   1     1125.29     5976.69   2445.77 o 
  13   5   1     2847.41     2534.85    126.30 o 
  15   5   1     6477.62     5648.02    162.78 o 
  17   5   1      137.24      174.87    190.37 o 
  19   5   1     2847.12     2425.58    204.34 o 
  21   5   1       23.55     -130.76    218.08 o 
  23   5   1      267.35      215.30    152.74 o 
  25   5   1      893.91      382.23    192.73 o 
  27   5   1        5.04      157.11    165.59 o 
  29   5   1     1406.92     1326.75    189.91 o 
  31   5   1      122.90      435.65    208.04 o 
 -30   6   1      275.81      209.83    230.00 o 
 -28   6   1       11.90      -37.24    173.48 o 
 -26   6   1     2237.15     2490.91    323.60 o 
 -24   6   1      274.74      281.32    291.76 o 
 -22   6   1      520.13      353.05    210.27 o 
 -20   6   1      104.05     -329.91    329.91 o 
 -18   6   1     2137.89     1290.66    196.49 o 
 -16   6   1     6488.61     6447.06    234.79 o 
 -14   6   1     1503.76     1526.27    118.98 o 
 -12   6   1    16859.75    18261.71    176.79 o 
 -10   6   1     1142.55    21130.35   9310.66 o 
  -8   6   1    20225.08    22363.41    230.16 o 
  -6   6   1     4377.98     4887.64    177.83 o 
  -4   6   1     7871.84     9368.16    187.53 o 
  -2   6   1     9511.62     8033.10    357.64 o 
   0   6   1       30.56      116.76    187.03 o 
   2   6   1    20384.54    20806.05    982.75 o 
   4   6   1     2053.03     2768.63    178.80 o 
   6   6   1     2106.71     2223.86    164.63 o 
   8   6   1     4778.03     5272.14    563.73 o 
  10   6   1     1474.67     1576.34    169.53 o 
  12   6   1    36198.30    35932.49    569.03 o 
  14   6   1     2372.38     2132.01    124.85 o 
  16   6   1     2193.23     1959.60    187.28 o 
  18   6   1     6431.66     7033.26    228.60 o 
  20   6   1      469.36      547.14    179.52 o 
  22   6   1     9531.29    10029.68    205.77 o 
  24   6   1      699.15      782.70    213.18 o 
  26   6   1      244.87      -26.57    182.40 o 
  28   6   1      426.29      270.80    244.35 o 
  30   6   1     1311.11     1585.62    229.81 o 
 -29   7   1     1682.78     1720.24    212.87 o 
 -27   7   1       33.69      344.33    173.49 o 
 -25   7   1      104.33      -83.15    201.83 o 
 -23   7   1     1505.30      886.10    160.65 o 
 -21   7   1      981.30      811.95    250.40 o 
 -19   7   1      432.48       62.18    179.11 o 
 -17   7   1     1406.09     1457.27    183.57 o 
 -15   7   1     9511.00    10060.81    375.75 o 
 -13   7   1       24.67      -56.24    113.44 o 
 -11   7   1     5677.06     5328.25    149.08 o 
  -9   7   1    24711.34    26174.31   1068.97 o 
  -7   7   1     4411.86    14401.87   2029.37 o 
  -5   7   1     2639.33    11206.11   2248.14 o 
  -3   7   1    12832.09    12485.91    497.86 o 
  -1   7   1      906.34      877.19    152.48 o 
   1   7   1     3405.94     2966.54    158.52 o 
   3   7   1     6515.67     7588.72    190.97 o 
   5   7   1    15524.93    15286.73    250.99 o 
   7   7   1    24666.91    26148.30    211.54 o 
   9   7   1     5828.51     4954.35    171.26 o 
  11   7   1     6004.78    11332.63   2549.93 o 
  13   7   1      190.13      665.67    257.83 o 
  15   7   1      214.36      410.46    203.71 o 
  17   7   1     2176.28     2000.09    185.89 o 
  19   7   1      692.92      566.02    178.32 o 
  21   7   1     1640.16     1380.50    171.41 o 
  23   7   1     3391.13     3043.41    171.24 o 
  25   7   1       28.32       53.00    183.76 o 
  27   7   1     2006.23     1762.85    165.40 o 
  29   7   1      405.12       47.67    213.14 o 
 -30   8   1        3.70      293.90    219.17 o 
 -28   8   1        4.04     -169.02    208.96 o 
 -26   8   1       94.89       58.75    175.83 o 
 -24   8   1      543.74      197.96    231.14 o 
 -22   8   1     6357.04     5997.05    200.48 o 
 -20   8   1     7892.07     7966.63    192.54 o 
 -18   8   1     1091.54      985.12    164.69 o 
 -16   8   1     2144.42     2301.75    172.24 o 
 -14   8   1      470.80      575.72    227.12 o 
 -12   8   1        0.39     6034.87   2176.54 o 
 -10   8   1     3316.95    15896.52   7581.43 o 
  -8   8   1     3219.30     4326.76    159.02 o 
  -6   8   1     4735.62     8245.59    404.80 o 
  -4   8   1     9914.54    10369.52    276.45 o 
  -2   8   1       10.89      -38.04    117.41 o 
   0   8   1       22.87      589.79    335.19 o 
   2   8   1    71618.73    75533.33   1630.37 o 
   4   8   1     3452.22     3982.74    152.57 o 
   6   8   1     2046.54     1907.10    133.87 o 
   8   8   1     3204.09     2336.26    164.75 o 
  10   8   1     3815.39     3505.72    129.69 o 
  12   8   1     2866.36     2710.88    115.78 o 
  14   8   1      375.74      581.47    201.63 o 
  16   8   1     1048.59     1105.43    178.88 o 
  18   8   1        2.55      256.85    172.28 o 
  20   8   1     2906.77     2875.05    173.62 o 
  22   8   1     4314.93     4122.62    281.96 o 
  24   8   1     9010.72     9395.64    395.07 o 
  26   8   1     1564.12     1023.46    220.71 o 
  28   8   1      266.32      495.55    209.89 o 
  30   8   1      644.54      855.28    271.28 o 
 -29   9   1      239.89      232.11    254.64 o 
 -27   9   1       26.92      -55.30    218.95 o 
 -25   9   1     1614.60     1442.10    182.37 o 
 -23   9   1     1103.00      581.25    278.61 o 
 -21   9   1      114.12     -223.62    223.62 o 
 -19   9   1     1624.09     1649.01    212.42 o 
 -17   9   1     1530.58     1118.38    332.15 o 
 -15   9   1       68.20      622.69    216.00 o 
 -13   9   1     3653.38     4694.38    293.75 o 
 -11   9   1     2118.08     2379.61    181.20 o 
  -9   9   1       89.13      315.88    115.71 o 
  -7   9   1     3970.24     8274.82    233.42 o 
  -5   9   1     7459.55    12219.24   2239.14 o 
  -3   9   1     3778.87     3244.81    175.33 o 
  -1   9   1    10609.72    10787.75    521.55 o 
   1   9   1     4898.11     3872.77    240.61 o 
   3   9   1      137.13       76.03    129.32 o 
   5   9   1      722.55      625.19    135.08 o 
   7   9   1    10291.14     9432.29    198.21 o 
   9   9   1     8370.79     7771.62    328.71 o 
  11   9   1     5338.91    11459.27   2552.45 o 
  13   9   1     4073.57     4058.51    182.80 o 
  15   9   1     2318.68     2728.82    170.08 o 
  17   9   1     2606.01     2811.93    165.13 o 
  19   9   1      206.24      223.65    154.47 o 
  21   9   1     2346.19     1581.24    164.79 o 
  23   9   1      365.04      399.11    189.47 o 
  25   9   1      976.87     1462.72    182.09 o 
  27   9   1      504.34      496.29    181.70 o 
  29   9   1       44.32      392.77    227.61 o 
 -28  10   1      958.41     1282.95    194.62 o 
 -26  10   1      166.41      102.42    187.12 o 
 -24  10   1     1608.43     1917.86    358.08 o 
 -22  10   1        0.49      -27.74    211.19 o 
 -20  10   1    12692.91    12025.55    204.95 o 
 -18  10   1     7903.84     7863.29    201.72 o 
 -16  10   1     6604.29     7023.52    177.96 o 
 -14  10   1      351.47     1219.03    217.53 o 
 -12  10   1     1384.88     6687.99   2008.83 o 
  -8  10   1     2814.97     5036.67    395.20 o 
  -6  10   1       25.66       35.68    110.80 o 
  -4  10   1     1677.91      977.92    289.82 o 
  -2  10   1     1135.31     1576.38    121.51 o 
   0  10   1      800.41      444.61    119.29 o 
   2  10   1    11229.05    10508.71    322.16 o 
   4  10   1      913.17      548.26    123.04 o 
   6  10   1      377.16      459.94    161.39 o 
   8  10   1       53.33     1277.43    864.38 o 
  10  10   1      778.59      538.10    171.89 o 
  12  10   1      808.68      708.43    162.90 o 
  14  10   1     5575.80     6308.08    177.87 o 
  16  10   1       10.17      -31.59    172.23 o 
  18  10   1     1268.14      699.30    184.37 o 
  20  10   1     1373.95     1607.83    258.49 o 
  22  10   1     5585.19     6159.78    377.78 o 
  24  10   1     4682.25     4576.97    416.32 o 
  26  10   1      200.15      467.67    169.52 o 
  28  10   1      152.24      226.41    226.84 o 
 -27  11   1      131.05     -205.89    205.89 o 
 -25  11   1      659.04      709.76    161.34 o 
 -23  11   1      943.40      564.94    203.23 o 
 -21  11   1      275.36     -442.32    534.35 o 
 -19  11   1       46.84      -14.20    239.13 o 
 -17  11   1        3.09      573.70    182.33 o 
 -15  11   1       11.28      951.15    281.32 o 
 -13  11   1      144.17      289.23    196.83 o 
 -11  11   1      875.41      804.33    160.34 o 
  -5  11   1     6849.18    10508.23   2334.04 o 
  -3  11   1      106.78       93.15    111.81 o 
  -1  11   1     1809.04     1718.89    110.53 o 
   1  11   1     9455.29     8879.51    293.66 o 
   3  11   1     2466.74     1750.35    126.92 o 
   5  11   1     1485.76     1543.23    122.69 o 
   7  11   1     3059.54     2677.40    222.42 o 
   9  11   1    13701.99    13777.19    278.91 o 
  11  11   1     8434.61     9667.05    591.34 o 
  13  11   1     1328.05     2218.35    530.85 o 
  15  11   1     3992.52     3932.77    178.39 o 
  17  11   1       20.04     -121.26    160.88 o 
  19  11   1      193.73      104.37    187.46 o 
  21  11   1       95.80      111.35    291.66 o 
  23  11   1     2126.10     2089.40    187.00 o 
  25  11   1     2877.11     2471.12    246.54 o 
  27  11   1     2115.69     2074.14    331.63 o 
 -26  12   1        1.78     -208.87    208.87 o 
 -24  12   1       48.75     -237.06    237.06 o 
 -22  12   1       30.98      117.32    166.44 o 
 -20  12   1      188.14       87.92    207.53 o 
 -18  12   1     6140.12     5871.22    362.41 o 
 -16  12   1     3341.71     3798.73    203.58 o 
 -14  12   1     1137.72     1675.41    274.89 o 
 -12  12   1    13250.49    13506.23    585.31 o 
 -10  12   1    37747.27    35628.57   1408.08 o 
  -8  12   1    19654.76    21198.11    892.56 o 
  -6  12   1      913.66      995.65    200.44 o 
  -4  12   1     1115.19      861.09    204.45 o 
  -2  12   1     1084.33     1283.10    178.83 o 
   0  12   1     2223.42     2961.84    254.08 o 
   2  12   1    19584.83    22063.16    965.46 o 
   4  12   1     2762.26     2239.10    194.14 o 
   6  12   1      179.54      559.29    472.27 o 
   8  12   1      158.24     1570.00    991.21 o 
  10  12   1     1660.46     1701.80    165.28 o 
  12  12   1     2188.89     2595.37    156.07 o 
  14  12   1     7245.69     7336.26    277.69 o 
  16  12   1        2.21      108.99    200.64 o 
  18  12   1      286.39       74.57    142.37 o 
  20  12   1     5346.91     5525.97    415.61 o 
  22  12   1     4405.60     4462.79    189.09 o 
  24  12   1       27.24     -159.42    159.42 o 
  26  12   1      693.26      549.02    246.34 o 
 -25  13   1      159.78      306.57    206.69 o 
 -23  13   1     1859.29     2279.78    195.16 o 
 -21  13   1     3096.45     2656.88    203.83 o 
 -19  13   1      565.77      775.91    183.94 o 
 -17  13   1       12.17     -165.64    165.64 o 
 -15  13   1      302.17      129.53    129.10 o 
 -13  13   1      229.67      181.74    154.19 o 
 -11  13   1     1783.82     1736.77    242.50 o 
  -9  13   1     4069.92     5534.94    323.29 o 
  -7  13   1     2950.85     2317.54    167.12 o 
  -5  13   1      189.50      453.70    394.23 o 
  -3  13   1       91.57      -53.08    169.26 o 
  -1  13   1     6317.93     6846.54    266.15 o 
   1  13   1    12745.09    14948.75    410.58 o 
   3  13   1     4203.17     4116.28    328.36 o 
   5  13   1     6487.64     6076.87    189.70 o 
   7  13   1    17852.53    17517.78    701.20 o 
   9  13   1    25780.42    26588.53   1312.84 o 
  11  13   1     1577.02     2790.85    326.31 o 
  13  13   1      197.84      417.17    152.49 o 
  15  13   1       56.84      106.87    122.24 o 
  17  13   1     4509.85     4875.36    202.31 o 
  19  13   1     1334.59     1324.18    186.87 o 
  21  13   1      719.83      612.29    178.78 o 
  23  13   1     1546.76     1701.03    191.35 o 
  25  13   1     1403.47      936.90    248.17 o 
 -24  14   1      367.54        7.08    225.82 o 
 -22  14   1      130.89     -110.94    168.61 o 
 -20  14   1     1141.97     1084.49    162.75 o 
 -18  14   1     3446.29     3656.69    164.84 o 
 -16  14   1     3405.43     3439.85    161.90 o 
 -14  14   1     2723.93     2686.02    158.60 o 
 -12  14   1     2528.52     2885.58    253.56 o 
 -10  14   1    11316.29     9429.95    291.37 o 
  -8  14   1    12621.98    14638.28    680.91 o 
  -6  14   1     2405.08     2731.78    231.99 o 
  -4  14   1     9703.68     8997.25    372.56 o 
  -2  14   1     3033.21     3356.28    185.67 o 
   0  14   1     8272.33    11080.62    442.70 o 
   2  14   1    20015.50    20147.23   1334.03 o 
   4  14   1       10.13      140.86    171.72 o 
   6  14   1     4424.29     4927.48    378.97 o 
   8  14   1     3210.15     3525.07    204.01 o 
  10  14   1      597.14      413.46    178.48 o 
  12  14   1     4020.35     4368.50    183.40 o 
  14  14   1        0.23     -155.05    213.78 o 
  16  14   1     2265.97     2418.16    291.78 o 
  18  14   1      674.13      868.35    167.44 o 
  20  14   1     1858.14     1497.81    176.70 o 
  22  14   1     4231.90     3804.10    252.27 o 
  24  14   1     1229.99     1060.58    316.79 o 
 -23  15   1      773.36      418.61    332.75 o 
 -21  15   1     2875.27     2693.18    247.55 o 
 -19  15   1     1424.50     1258.15    208.69 o 
 -17  15   1      237.72     -140.56    140.56 o 
 -15  15   1      228.25      594.67    183.05 o 
 -13  15   1      392.28      239.80    145.60 o 
 -11  15   1     1730.76     1277.16    164.97 o 
  -9  15   1     3733.90     3796.73    187.22 o 
  -7  15   1     4597.11     8788.32    335.59 o 
  -5  15   1     3237.30     2970.45    188.64 o 
  -3  15   1        4.32      -73.31    185.97 o 
  -1  15   1     3862.60     4218.47    153.78 o 
   1  15   1    20483.03    24887.67   1228.77 o 
   3  15   1     4283.55     4170.09    253.75 o 
   5  15   1     7202.36     5941.81    341.67 o 
   7  15   1    29973.58    28514.76    884.75 o 
   9  15   1    13547.33    11562.20    509.49 o 
  11  15   1     3913.99     3652.48    170.45 o 
  13  15   1      580.80      733.57    191.47 o 
  15  15   1      273.10       94.81    183.93 o 
  17  15   1     2458.66     3235.19    210.36 o 
  19  15   1      691.36      358.26    135.43 o 
  21  15   1        1.33      -69.38    216.33 o 
  23  15   1      753.81      743.03    225.55 o 
 -22  16   1      246.07      -52.60    250.36 o 
 -20  16   1      652.08      650.87    171.67 o 
 -18  16   1     3854.24     3696.46    158.70 o 
 -16  16   1     3319.23     3746.04    169.59 o 
 -14  16   1      218.35      220.70    172.89 o 
 -12  16   1     1508.90     1423.21    184.04 o 
 -10  16   1     1346.95     -182.39    182.39 o 
  -8  16   1      573.96     2752.00    264.09 o 
  -6  16   1     1572.76     1836.32    147.11 o 
  -4  16   1     2938.17     2826.73    167.26 o 
  -2  16   1      352.00      132.31    162.78 o 
   0  16   1      204.54      222.12    133.20 o 
   2  16   1     2789.39     2362.30    170.26 o 
   4  16   1     2837.84     3038.23    203.72 o 
   6  16   1      724.84      438.69    145.95 o 
   8  16   1       67.44        7.44    184.75 o 
  10  16   1      130.15       44.51    236.40 o 
  12  16   1      846.80      562.17    169.39 o 
  14  16   1      185.52      506.93    188.43 o 
  16  16   1     1114.63     1080.12    166.43 o 
  18  16   1      985.13      886.27    162.12 o 
  20  16   1     4404.43     4594.15    275.60 o 
  22  16   1     5044.44     5535.76    467.46 o 
 -21  17   1      681.23      965.36    568.74 o 
 -19  17   1      246.05       29.54    213.82 o 
 -17  17   1       56.50     -168.28    168.28 o 
 -15  17   1      569.09      657.31    200.44 o 
 -13  17   1      304.88      719.83    158.26 o 
 -11  17   1     5225.02     5001.14    195.59 o 
  -9  17   1     7691.27    12833.17    307.37 o 
  -5  17   1     3525.58     3757.85    756.12 o 
  -3  17   1     2761.76     2066.11    149.35 o 
  -1  17   1     1051.00     1096.75    140.84 o 
   1  17   1     6548.12     7936.18    165.41 o 
   3  17   1     6432.03     6100.02    309.39 o 
   5  17   1       28.13     -119.67    163.32 o 
   7  17   1    14553.60    14829.50   1014.75 o 
   9  17   1    20060.11    18656.22   1203.16 o 
  11  17   1    10032.37     9463.66    271.35 o 
  13  17   1      327.61      446.37    184.12 o 
  15  17   1      354.09      100.19    257.62 o 
  17  17   1     1189.70     1035.19    316.08 o 
  19  17   1      265.56      139.51    297.20 o 
  21  17   1      646.33      425.71    187.94 o 
 -18  18   1     1268.70      688.70    209.21 o 
 -16  18   1      656.08      165.99    225.75 o 
 -14  18   1       34.30      287.39    163.56 o 
 -12  18   1     2208.10     2125.81    168.87 o 
 -10  18   1     3567.81     3840.38    652.49 o 
  -8  18   1     1798.57     2011.78    200.11 o 
  -6  18   1      829.48     1909.30    171.14 o 
  -4  18   1      100.65      -22.39    314.47 o 
  -2  18   1      900.94      557.87    171.79 o 
   0  18   1     4580.39     5568.51    245.88 o 
   2  18   1        0.60      -85.99    159.72 o 
   4  18   1     4699.60     4369.46    332.55 o 
   6  18   1     1373.53     1628.63    184.68 o 
   8  18   1      187.98      949.60    414.62 o 
  10  18   1       23.63      300.58    160.66 o 
  12  18   1       85.68       75.32    180.90 o 
  14  18   1       18.05      311.58    247.95 o 
  16  18   1       16.12      382.64    192.86 o 
  18  18   1      491.80      611.04    276.07 o 
 -17  19   1     1143.00     1305.67    194.02 o 
 -15  19   1      111.39       65.29    191.52 o 
 -13  19   1       31.28      482.47    323.42 o 
 -11  19   1     2913.95     1756.48    253.72 o 
  -9  19   1     1350.47     3489.17    554.79 o 
  -7  19   1     1306.60     2933.27    194.43 o 
  -5  19   1       51.85      552.93    855.46 o 
  -3  19   1     1667.78      833.21    158.78 o 
  -1  19   1     9265.91    11982.04    634.26 o 
   1  19   1    10317.29    11608.41    378.16 o 
   3  19   1      800.32     1114.41    185.60 o 
   5  19   1      198.64      129.41    209.76 o 
   7  19   1     4081.17     3737.68    320.29 o 
   9  19   1     4920.73     3503.44    202.69 o 
  11  19   1     7725.25     6500.38    308.30 o 
  13  19   1     2323.36     2165.98    240.64 o 
  15  19   1       58.96      192.09    185.90 o 
  17  19   1        1.05     -183.76    334.38 o 
 -14  20   1       52.23      -67.22    167.11 o 
 -12  20   1      472.84      257.28    181.16 o 
 -10  20   1      737.00      571.41    261.22 o 
  -8  20   1     1489.52     1414.63    182.55 o 
  -6  20   1      620.75      566.14    167.36 o 
  -4  20   1      261.04      174.74    167.13 o 
  -2  20   1     1111.95     1116.95    167.37 o 
   0  20   1      787.52     1058.15    192.08 o 
   2  20   1        0.09     -108.80    225.14 o 
   4  20   1      460.74      419.41    194.95 o 
   6  20   1      437.56     1244.49    485.36 o 
   8  20   1       19.80      160.19    243.31 o 
  10  20   1       68.74      286.60    237.06 o 
  12  20   1      159.11      244.21    239.48 o 
  14  20   1      101.26      843.12    233.40 o 
 -11  21   1      188.30       25.70    212.65 o 
  -9  21   1     2698.00     3058.69    205.16 o 
  -7  21   1     1922.39     3392.60    190.39 o 
  -5  21   1       20.78       93.22    234.98 o 
  -3  21   1     3056.23     3419.14    184.95 o 
  -1  21   1     5657.68     6128.53    412.04 o 
   1  21   1     4587.30     5856.36    198.87 o 
   3  21   1      763.44      848.17    196.12 o 
   5  21   1     4026.00     4202.63    252.96 o 
   7  21   1     8497.96     7381.14    277.88 o 
   9  21   1     3884.20     3423.70    271.50 o 
  11  21   1     1912.50     1670.97    181.54 o 
  -6  22   1       69.40      332.80    194.11 o 
  -4  22   1      622.67      408.86    210.26 o 
  -2  22   1     1327.31      894.00    186.05 o 
   0  22   1      400.80      488.97    330.62 o 
   2  22   1       61.24       78.40    236.61 o 
   4  22   1     2271.27     2242.08    165.20 o 
   6  22   1     3110.96     2609.13    165.43 o 
 -32   0   2    18980.63    17268.63   1813.87 o 
 -30   0   2     3139.96     3070.35    256.87 o 
 -28   0   2     2429.06     2085.99    265.12 o 
 -26   0   2     1876.03     1857.35    274.87 o 
 -24   0   2        5.54     1620.11   1427.23 o 
 -22   0   2    38703.60    39680.05   2651.47 o 
 -20   0   2    63701.55    64880.09   4176.18 o 
 -18   0   2    17909.92    17587.32    580.64 o 
 -16   0   2    12978.72    14388.11    259.29 o 
 -14   0   2    26689.64    43747.11   4838.30 o 
 -12   0   2    64133.51    61085.33   2386.47 o 
   2   0   2    10525.82     8806.76    511.38 o 
   4   0   2    22341.93    19505.16    472.36 o 
   6   0   2    52701.70    46152.09    790.75 o 
   8   0   2    27023.54    26177.04    398.56 o 
  10   0   2    14239.11    16623.20    307.81 o 
  12   0   2    13013.82    11386.30    357.59 o 
  14   0   2     7692.86     6237.56    198.70 o 
  16   0   2    18166.31    16761.12    254.11 o 
  18   0   2    13752.04    14529.54    970.47 o 
  20   0   2      107.34      140.59    258.30 o 
  22   0   2      498.69      379.91    493.01 o 
  24   0   2     1144.26      869.99    255.47 o 
  26   0   2      200.05      561.90    322.79 o 
  28   0   2     9599.35     9316.75    772.17 o 
  30   0   2     9581.51    10969.54    437.54 o 
  32   0   2      274.27     -576.32    677.10 o 
 -31   1   2      507.55      584.35    215.22 o 
 -29   1   2     5022.19     4814.39    285.38 o 
 -27   1   2     7734.05     7381.24    201.36 o 
 -25   1   2    11850.74    11207.62    192.91 o 
 -23   1   2    29603.69    29505.14    753.81 o 
 -21   1   2     3132.01     3340.80    194.51 o 
 -19   1   2     7136.53     7554.62    196.32 o 
 -17   1   2     7705.28     8634.72    274.19 o 
 -15   1   2    22965.05    23011.64    257.71 o 
 -13   1   2    98888.56    92692.47   2028.20 o 
 -11   1   2   170311.69   159500.94    501.79 o 
  -9   1   2    99031.06    96452.26    446.73 o 
  -7   1   2     6788.91    50112.36   5496.35 o 
  -5   1   2    24476.33    20792.09    359.73 o 
  -3   1   2    66759.47    70958.86   1023.54 o 
   3   1   2    13443.58    15083.66    391.80 o 
   5   1   2      759.62     1532.61    215.29 o 
   7   1   2    16602.04    17173.15    315.02 o 
   9   1   2   129539.07   123446.58   1614.63 o 
  11   1   2   135136.56   134664.81   2793.16 o 
  13   1   2    14411.91    12870.08    213.01 o 
  15   1   2    22017.07    19631.47    309.87 o 
  17   1   2     8464.82     7320.13    196.88 o 
  19   1   2     1095.19     1594.74    206.10 o 
  21   1   2    35377.23    35642.82   1217.79 o 
  23   1   2    34066.97    31304.23    425.18 o 
  25   1   2     6245.04     6484.75    251.83 o 
  27   1   2       44.27      172.54    178.04 o 
  29   1   2     5782.40     6146.78    210.27 o 
  31   1   2    10446.75     9924.46    421.24 o 
 -32   2   2    14189.61    12926.71    302.65 o 
 -30   2   2     2287.00     2085.78    178.60 o 
 -28   2   2     2733.95     2965.76    331.84 o 
 -26   2   2     7072.98     7307.97    192.19 o 
 -24   2   2     2062.64     2299.18    225.73 o 
 -22   2   2    17761.48    18127.99    348.83 o 
 -20   2   2    50576.00    50789.92    979.00 o 
 -18   2   2    14681.45    14721.39    366.78 o 
 -16   2   2    40196.77    38329.99    457.11 o 
 -14   2   2    24951.69    22036.75    612.78 o 
 -12   2   2    26186.21    22937.00    370.79 o 
  -8   2   2   253555.59   267078.44   1492.08 o 
  -6   2   2     5779.78    14570.76   1952.24 o 
  -4   2   2        8.83      -91.21    196.30 o 
  -2   2   2     7057.52     3969.88    222.10 o 
   0   2   2     7120.77     9676.10    295.28 o 
   2   2   2   133984.50   128470.34   1458.74 o 
   4   2   2    29270.79    32288.45    357.28 o 
   6   2   2      538.10     1032.06    185.52 o 
   8   2   2    13423.72    13224.91    272.94 o 
  10   2   2     2161.02     2802.61    174.42 o 
  12   2   2    14043.20    11312.50    273.53 o 
  14   2   2     2322.91     2440.86    150.96 o 
  16   2   2     1389.49     1049.35    111.95 o 
  18   2   2     1728.50     1771.13    210.99 o 
  20   2   2       50.93      248.80    201.75 o 
  22   2   2     2129.42     1899.64    181.93 o 
  24   2   2       76.48       40.14    160.60 o 
  26   2   2       70.39      154.70    187.79 o 
  28   2   2     4789.11     4900.23    295.70 o 
  30   2   2     2547.35     2593.06    364.96 o 
 -31   3   2      266.60      343.03    232.19 o 
 -29   3   2     3437.64     3403.11    200.34 o 
 -27   3   2     2448.96     2224.93    197.81 o 
 -25   3   2     3335.26     3297.29    211.62 o 
 -23   3   2    13110.55    13504.54    420.21 o 
 -21   3   2     8390.88     8551.54    232.73 o 
 -19   3   2     1732.62     1581.89    193.03 o 
 -17   3   2     4423.68     4581.99    204.78 o 
 -15   3   2     5095.42     5220.92    229.40 o 
 -13   3   2   114743.62   115740.75   1272.22 o 
 -11   3   2    89026.13    82220.60   2034.96 o 
  -9   3   2      958.22     1157.74    176.87 o 
  -7   3   2    12032.04    10047.00    215.99 o 
  -5   3   2    41962.77    46649.02    383.20 o 
  -1   3   2   173196.23   155324.84   1445.51 o 
   3   3   2    30551.22    26619.92    554.27 o 
   5   3   2    22784.22    18991.50    318.05 o 
   7   3   2      453.59      146.00    174.93 o 
   9   3   2    10246.25     7788.96    185.99 o 
  11   3   2    12316.91    11674.31    265.94 o 
  13   3   2     2022.69      954.54    139.10 o 
  15   3   2    16061.98    15344.50    202.76 o 
  17   3   2    16558.66    16141.68    313.18 o 
  19   3   2     1942.17     2356.46    206.34 o 
  21   3   2    32725.28    33502.90    578.64 o 
  23   3   2    10232.68     9870.47    429.37 o 
  25   3   2     2983.12     3169.08    188.26 o 
  27   3   2      138.69      257.37    214.98 o 
  29   3   2     7164.23     6469.72    190.80 o 
  31   3   2    12655.99    12506.40    695.47 o 
 -30   4   2     1015.05     1368.17    212.62 o 
 -28   4   2     2980.31     3116.77    279.73 o 
 -26   4   2     2943.93     3079.27    195.62 o 
 -24   4   2      476.63      309.35    150.59 o 
 -22   4   2    10122.67    10433.12    395.19 o 
 -20   4   2    50873.54    53261.82   2016.31 o 
 -18   4   2    14513.56    14414.08    400.94 o 
 -16   4   2     8243.04     8828.94    234.69 o 
 -14   4   2    10362.05    10716.56    326.41 o 
 -12   4   2        4.17    20968.66   3341.06 o 
 -10   4   2    88913.10    87587.19    453.58 o 
  -8   4   2     4185.31     6346.80    171.89 o 
  -6   4   2     2706.23     2470.40    176.72 o 
  -4   4   2    29739.69    27623.10    308.33 o 
  -2   4   2       72.37      430.42    182.64 o 
   0   4   2     2610.08     1973.17    229.00 o 
   2   4   2    38756.85    36440.48   1311.03 o 
   4   4   2    25675.81    28221.42    385.66 o 
   6   4   2    27443.33    24776.06    285.71 o 
   8   4   2    17529.94    18412.88    209.92 o 
  10   4   2    14370.10    13453.06    285.07 o 
  12   4   2    18590.21    16719.20    362.45 o 
  14   4   2     6207.86     6094.11    150.14 o 
  16   4   2     3458.38     4474.52    203.38 o 
  18   4   2     1449.36     2174.22    180.07 o 
  20   4   2     6377.03     6419.79    218.63 o 
  22   4   2     1674.26     1508.63    177.50 o 
  24   4   2        6.56       37.01    214.00 o 
  26   4   2      451.06      467.25    232.99 o 
  28   4   2     1415.04     1588.36    280.09 o 
  30   4   2      318.83     -182.45    214.21 o 
 -31   5   2     1429.65     1367.52    195.83 o 
 -29   5   2     4551.56     4313.32    182.45 o 
 -27   5   2     1070.91      672.03    200.62 o 
 -25   5   2      257.47       45.50    302.68 o 
 -23   5   2    10441.07     9916.59    204.55 o 
 -21   5   2    17346.48    18273.40    704.79 o 
 -19   5   2        9.63       -6.99    170.03 o 
 -17   5   2      457.40      924.13    176.42 o 
 -15   5   2     8913.11     8331.75    258.26 o 
 -13   5   2   125477.90   119505.13    967.70 o 
 -11   5   2   102589.92    93728.12    589.18 o 
  -9   5   2      577.81      471.93    145.33 o 
  -7   5   2    29879.49    29042.88    678.28 o 
  -5   5   2    60784.96    55601.19    855.60 o 
  -3   5   2    64895.32    69238.92   1655.78 o 
  -1   5   2   205234.69   201684.86   5795.52 o 
   1   5   2    30850.05    31921.06   1407.39 o 
   3   5   2    11975.33    12047.25    392.13 o 
   5   5   2     2880.53     2153.29    207.18 o 
   7   5   2     6649.29     6867.59    176.01 o 
   9   5   2    77476.20    72687.16    761.78 o 
  11   5   2    88180.03    85540.55   1400.03 o 
  13   5   2     2976.76     2076.50    143.11 o 
  15   5   2     6494.59     6677.00    208.13 o 
  17   5   2    19663.54    19378.45    567.30 o 
  19   5   2      594.46      572.32    168.18 o 
  21   5   2    25672.40    25470.20    827.40 o 
  23   5   2     6042.30     6051.26    168.60 o 
  25   5   2      525.09      690.25    220.57 o 
  27   5   2      404.31      442.61    280.04 o 
  29   5   2     4584.91     4368.12    225.39 o 
  31   5   2    12396.04    11321.33    311.80 o 
 -30   6   2     1895.83     2226.71    222.12 o 
 -28   6   2        8.03       64.40    173.59 o 
 -26   6   2      572.84      535.33    180.62 o 
 -24   6   2     2151.79     2208.19    187.32 o 
 -22   6   2    40233.18    38688.21   1223.16 o 
 -20   6   2    67862.74    70229.93   2213.19 o 
 -18   6   2     5638.39     5828.06    307.83 o 
 -16   6   2      349.40     2769.11    178.44 o 
 -14   6   2     7972.62    11356.24    377.39 o 
 -12   6   2      668.38    13652.63   5264.52 o 
 -10   6   2    96978.21    94357.37   2344.85 o 
  -8   6   2    23423.09    20103.65   1217.57 o 
  -6   6   2    24607.10    23388.62    470.56 o 
  -4   6   2   107212.15   104237.61   2392.37 o 
  -2   6   2      547.92      794.36    145.72 o 
   0   6   2    92272.04    95099.91   2346.09 o 
   2   6   2   154426.06   162287.28   5084.48 o 
   4   6   2    84667.59    93150.83   3162.11 o 
   6   6   2     6589.14     5857.30    157.10 o 
   8   6   2     1356.35     1175.52    138.85 o 
  10   6   2     2356.38     2559.38    155.60 o 
  12   6   2    10958.31    11625.96    784.85 o 
  14   6   2     2275.06     1768.84    397.76 o 
  16   6   2      218.04      386.42    184.31 o 
  18   6   2    17837.10    20673.42    508.00 o 
  20   6   2    10934.07    10689.58    191.66 o 
  22   6   2     4968.60     5312.23    194.44 o 
  24   6   2     8852.42     9664.03    427.19 o 
  26   6   2     7150.07     7563.06    327.73 o 
  28   6   2     1979.36     2490.70    309.85 o 
  30   6   2     1721.45     1474.05    232.49 o 
 -29   7   2     1938.47     1436.47    287.39 o 
 -27   7   2      398.85      612.37    191.17 o 
 -25   7   2     2765.80     2771.79    207.39 o 
 -23   7   2     5488.58     5306.34    188.64 o 
 -21   7   2     4669.55     5041.17    200.26 o 
 -19   7   2      792.34      625.61    308.78 o 
 -17   7   2      136.87      201.84    198.43 o 
 -15   7   2    38326.53    41077.29    260.90 o 
 -13   7   2   146280.81   144926.83   1825.94 o 
 -11   7   2   144266.61   142749.17   2272.46 o 
  -9   7   2    21548.73    22856.78    626.82 o 
  -7   7   2      138.75     1102.03    278.02 o 
  -5   7   2       10.69      -89.91    113.85 o 
  -3   7   2    87392.26    90647.30   3379.93 o 
  -1   7   2   153769.23   158214.95   3678.08 o 
   1   7   2    52489.29    53512.03   1845.79 o 
   3   7   2      504.20      351.92    155.50 o 
   5   7   2    27815.26    29310.16    550.11 o 
   7   7   2    14161.71    16833.70    189.37 o 
   9   7   2    60028.69    59039.60    578.15 o 
  11   7   2   103337.67   104131.36    497.44 o 
  13   7   2    17287.16    15719.36    192.24 o 
  15   7   2    11482.92    11195.70    402.86 o 
  17   7   2     7189.55     6832.83    198.35 o 
  19   7   2     5876.90     6464.13    177.10 o 
  21   7   2     9465.79     8898.53    264.45 o 
  23   7   2     4418.04     5249.85    283.69 o 
  25   7   2     4119.53     4682.39    195.74 o 
  27   7   2     2393.81     2622.79    301.38 o 
  29   7   2       46.79     -192.41    192.41 o 
 -30   8   2     4677.77     4439.81    364.02 o 
 -28   8   2      226.10      364.28    224.17 o 
 -26   8   2      678.80      875.65    194.30 o 
 -24   8   2     3630.79     3369.03    278.25 o 
 -22   8   2    30888.97    29265.12    845.76 o 
 -20   8   2    37038.71    38785.86   1109.26 o 
 -18   8   2    13217.77    12999.51    256.07 o 
 -16   8   2     2026.50     2311.74    202.34 o 
 -14   8   2     7817.50    11127.08    524.93 o 
 -12   8   2      917.93     -998.61    998.61 o 
 -10   8   2    35532.32    32471.58    562.28 o 
  -8   8   2   100494.66    98456.23    665.62 o 
  -6   8   2    16246.72    13302.59    540.32 o 
  -4   8   2    39747.86    37384.20   1169.21 o 
  -2   8   2     3334.82     3256.24    122.40 o 
   0   8   2    51711.95    51192.07    823.91 o 
   2   8   2    93118.64    96803.02   3859.25 o 
   4   8   2    40888.95    41616.35    653.54 o 
   6   8   2       46.96     -121.50    121.50 o 
   8   8   2     2396.79     1807.93    138.55 o 
  10   8   2     4474.60     5240.85    162.48 o 
  12   8   2     3607.81     5114.41    492.26 o 
  14   8   2     3820.14     3947.28    211.07 o 
  16   8   2      202.25       79.18    165.02 o 
  18   8   2    39473.24    41938.21    964.84 o 
  20   8   2    13704.09    13367.80    518.15 o 
  22   8   2       65.53     -172.14    172.14 o 
  24   8   2    12831.82    12114.49    366.07 o 
  26   8   2     4298.75     4503.59    236.60 o 
  28   8   2     1624.49     2052.67    299.29 o 
 -29   9   2     6190.29     5143.32    285.28 o 
 -27   9   2      577.41      271.55    163.54 o 
 -25   9   2     2410.46     2443.54    201.50 o 
 -23   9   2    10668.75    11315.80    408.21 o 
 -21   9   2     7693.65     7350.05    194.01 o 
 -19   9   2      850.49      611.63    171.75 o 
 -17   9   2     9086.09     9729.18    237.05 o 
 -15   9   2    29495.24    33145.43    944.95 o 
 -13   9   2   115120.44   127638.82   1013.08 o 
 -11   9   2   108713.27   119016.63   1348.55 o 
  -9   9   2    18987.64    18721.05    315.46 o 
  -7   9   2      203.90     1150.57    163.55 o 
  -5   9   2     3437.52     2170.04    145.49 o 
  -3   9   2   103613.86   104652.46   2957.33 o 
  -1   9   2   145747.61   149240.61   5615.57 o 
   1   9   2    25466.50    25474.27    870.49 o 
   3   9   2     6034.29     5610.78    256.91 o 
   5   9   2    23143.03    23113.85    685.50 o 
   7   9   2     1308.89     1844.01    126.94 o 
   9   9   2    31448.77    30752.07    225.42 o 
  11   9   2    66081.23    74456.01    921.74 o 
  13   9   2     3974.94     4923.49    210.77 o 
  15   9   2      301.53      169.19    176.71 o 
  17   9   2     1906.70     2066.38    220.30 o 
  19   9   2     9544.57     9488.88    203.06 o 
  21   9   2    10673.82    10692.01    202.45 o 
  23   9   2    14610.91    14320.17    374.62 o 
  25   9   2     2365.30     2094.46    184.44 o 
  27   9   2     1036.78     1508.99    333.20 o 
  29   9   2       56.42      253.95    303.94 o 
 -28  10   2     1277.95      897.72    212.10 o 
 -26  10   2        6.85      -15.43    187.07 o 
 -24  10   2     4588.64     4216.16    180.51 o 
 -22  10   2    19222.88    19718.92    657.86 o 
 -20  10   2     8657.07     9208.56    398.48 o 
 -18  10   2     4671.25     4752.66    192.13 o 
 -16  10   2     1261.10     1707.69    177.85 o 
 -14  10   2     5733.74     6295.91    198.89 o 
 -12  10   2    11520.17    23604.04   2712.63 o 
 -10  10   2    38937.81    40492.26    702.46 o 
  -8  10   2    52420.71    49244.28   1241.00 o 
  -6  10   2    62929.39    57204.04   1937.22 o 
  -4  10   2    38635.42    36461.20   1272.28 o 
  -2  10   2    13853.07    12930.82    660.10 o 
   0  10   2    47406.95    45948.30   1898.69 o 
   2  10   2    43217.89    39309.31   1169.96 o 
   4  10   2     2971.78     1881.01    148.38 o 
   6  10   2    10589.24    12113.13    312.20 o 
   8  10   2    19394.64    18408.57    297.11 o 
  10  10   2      146.82       -8.08    252.45 o 
  12  10   2     3123.66     3627.63    217.16 o 
  14  10   2       85.26      266.24    176.98 o 
  16  10   2     2774.15     3630.63    168.01 o 
  18  10   2    33274.34    33095.52    496.80 o 
  20  10   2    11956.90    11411.29    215.31 o 
  22  10   2       15.29     -147.72    255.17 o 
  24  10   2     4433.38     4057.10    301.69 o 
  26  10   2      810.20      710.99    172.96 o 
  28  10   2     2574.35     2676.05    212.38 o 
 -27  11   2      856.19      613.52    304.33 o 
 -25  11   2     4254.00     4134.80    275.20 o 
 -23  11   2    11251.00    11539.22    210.61 o 
 -21  11   2     6612.52     6297.01    217.18 o 
 -19  11   2     1048.37      771.07    166.66 o 
 -17  11   2     1057.33      973.86    143.78 o 
 -15  11   2     4580.14     4429.39    160.83 o 
 -13  11   2    67333.20    70916.81    912.02 o 
 -11  11   2    92279.79    95996.14   1911.21 o 
  -9  11   2    10968.77    10518.52    205.95 o 
  -7  11   2     3862.92     4139.89    260.17 o 
  -5  11   2      522.82       73.81    134.54 o 
  -3  11   2    27873.12    24287.45   1068.28 o 
  -1  11   2    70275.63    70908.48   2831.26 o 
   1  11   2    42508.60    42865.90   2115.36 o 
   3  11   2    17554.20    16866.03    507.73 o 
   5  11   2      227.55       25.86    115.36 o 
   7  11   2      551.79      220.03    182.77 o 
   9  11   2    28874.26    29506.27    897.44 o 
  11  11   2    32852.73    34566.99    923.39 o 
  13  11   2    21063.02    23299.91    483.15 o 
  15  11   2      249.96      298.13    187.12 o 
  17  11   2      284.66      418.84    273.55 o 
  19  11   2     4284.30     3723.49    187.83 o 
  21  11   2    16875.93    18401.88    808.54 o 
  23  11   2     8297.89     8130.89    278.96 o 
  25  11   2     1890.37     1710.38    273.99 o 
  27  11   2     1617.88     2253.96    216.86 o 
 -26  12   2       80.00       65.91    208.53 o 
 -24  12   2     1306.89     1399.31    275.35 o 
 -22  12   2    12919.24    13547.26    249.85 o 
 -20  12   2    12646.82    12977.69    452.11 o 
 -18  12   2     5438.58     5500.73    159.34 o 
 -16  12   2     1570.50     2394.51    190.52 o 
 -14  12   2     2780.10     4745.79    174.96 o 
 -12  12   2      939.73     4316.63    985.99 o 
 -10  12   2    35014.89    35655.39   1277.85 o 
  -8  12   2    51735.73    56786.45   1975.39 o 
  -6  12   2    39375.14    38899.53   1599.11 o 
  -4  12   2    51615.18    57253.80   2149.02 o 
  -2  12   2       86.13     2137.44   1209.47 o 
   0  12   2    38346.29    44522.50   1280.81 o 
   2  12   2    44695.09    48852.46   1866.32 o 
   4  12   2    14103.82    13059.59    659.34 o 
   6  12   2    16697.90    17360.79    660.69 o 
   8  12   2    17749.49    17966.29    568.45 o 
  10  12   2      133.82      186.80    175.73 o 
  12  12   2     2131.66     2086.17    154.87 o 
  14  12   2     9850.85    11609.96    399.62 o 
  16  12   2     3306.10     3341.26    182.09 o 
  18  12   2     6943.79     6413.45    162.70 o 
  20  12   2     3260.26     3199.52    275.72 o 
  22  12   2     1599.32     1404.83    183.26 o 
  24  12   2     7100.61     6310.23    256.71 o 
  26  12   2     1084.45     1221.14    208.22 o 
 -25  13   2     1015.39      795.34    273.35 o 
 -23  13   2     9612.99     9973.86    229.85 o 
 -21  13   2     2338.86     2620.98    201.53 o 
 -19  13   2      127.67      209.03    184.70 o 
 -17  13   2     4184.03     4039.90    164.51 o 
 -15  13   2     6148.90     6430.21    206.06 o 
 -13  13   2    13433.12    13457.35    314.52 o 
 -11  13   2    24868.61    23437.53    527.93 o 
  -9  13   2     9331.58     8033.01    481.80 o 
  -7  13   2     3296.96     3392.70    205.70 o 
  -5  13   2      809.02      803.45    194.25 o 
  -3  13   2    22006.37    22508.09    539.96 o 
  -1  13   2    34826.95    39627.84   1468.43 o 
   1  13   2    12923.36    14276.07    855.22 o 
   3  13   2     4284.40     3768.60    200.18 o 
   5  13   2     2224.40     2343.19    181.99 o 
   7  13   2     2374.92     2494.83    179.82 o 
   9  13   2    45251.04    44036.12   1040.43 o 
  11  13   2    18035.96    18239.28    399.79 o 
  13  13   2     3572.39     3562.75    204.77 o 
  15  13   2        2.79     -156.50    156.50 o 
  17  13   2      758.43     1145.85    234.62 o 
  19  13   2     1777.39     1680.96    213.23 o 
  21  13   2    11439.67    10637.55    216.71 o 
  23  13   2     8693.60     7224.44    276.27 o 
  25  13   2     1018.38      968.26    286.76 o 
 -24  14   2       11.98       52.55    188.54 o 
 -22  14   2     2079.54     1827.75    215.01 o 
 -20  14   2     6533.03     6267.78    287.79 o 
 -18  14   2     7141.87     7401.48    203.59 o 
 -16  14   2     8054.45     8356.46    358.52 o 
 -14  14   2     1747.86     2424.50    167.62 o 
 -12  14   2      330.69     2465.81   1039.42 o 
 -10  14   2    10239.32     8742.65    211.43 o 
  -8  14   2    12819.83    14872.02    730.93 o 
  -6  14   2     1590.04     1975.55    192.83 o 
  -4  14   2     9926.30     9564.65    302.53 o 
  -2  14   2     1377.09     1299.02    144.73 o 
   0  14   2     7573.93     8562.13    387.81 o 
   2  14   2     5853.85     5686.10    189.82 o 
   4  14   2      623.87      705.43    188.15 o 
   6  14   2    14596.37    13553.44    672.21 o 
   8  14   2    13878.17    13952.02    713.28 o 
  10  14   2       61.44       23.70    160.98 o 
  12  14   2      492.01      743.29    167.57 o 
  14  14   2        8.23      -60.24    142.36 o 
  16  14   2      344.09      709.13    276.54 o 
  18  14   2      368.11      584.39    247.66 o 
  20  14   2     3333.92     3754.13    197.11 o 
  22  14   2      459.81      461.69    341.89 o 
  24  14   2     3387.08     3095.89    272.57 o 
 -23  15   2     7148.81     7124.11    454.64 o 
 -21  15   2     4170.88     3968.68    161.07 o 
 -19  15   2       81.07     -161.63    161.63 o 
 -17  15   2     1751.77     1832.45    234.82 o 
 -15  15   2    10401.07    11576.84    530.68 o 
 -13  15   2    18196.92    17715.11    767.97 o 
 -11  15   2     7586.78     7157.37    181.85 o 
  -9  15   2     1377.14     1533.76    158.92 o 
  -7  15   2      141.86      872.11    225.94 o 
  -5  15   2       91.99     -176.07    310.27 o 
  -3  15   2      558.65      868.41    208.67 o 
  -1  15   2    52609.03    57540.15   1983.93 o 
   1  15   2    32766.99    40688.46   3318.64 o 
   3  15   2      105.05      216.66    167.59 o 
   5  15   2      173.71      142.53    165.96 o 
   7  15   2     6649.38     7055.25    178.85 o 
   9  15   2     8275.60     6730.93    238.15 o 
  11  15   2     3036.49     2644.40    179.26 o 
  13  15   2      806.07      797.06    203.70 o 
  15  15   2      120.53      154.10    169.63 o 
  17  15   2      438.86      775.20    164.12 o 
  19  15   2       77.79      119.16    268.89 o 
  21  15   2     7039.08     7337.44    369.54 o 
  23  15   2     4562.49     3581.79    200.08 o 
 -22  16   2     1848.78     2000.88    194.62 o 
 -20  16   2     8706.79     9805.58    358.93 o 
 -18  16   2     8293.73     8001.66    454.18 o 
 -16  16   2     8302.71     8188.81    251.77 o 
 -14  16   2     2175.69     2188.93    170.60 o 
 -12  16   2    10974.22    10021.84    591.47 o 
 -10  16   2    45283.50    41871.70   1215.52 o 
  -8  16   2    27781.68    24029.59   1397.08 o 
  -6  16   2      964.00     1166.34    145.70 o 
  -4  16   2      222.80      549.07    194.85 o 
  -2  16   2     5571.36     5854.87    195.87 o 
   0  16   2     3160.23     3726.03    200.91 o 
   2  16   2    15076.00    13754.36    849.34 o 
   4  16   2     7045.28     7426.06    419.55 o 
   6  16   2     7064.39     6639.63    367.10 o 
   8  16   2     2355.72     2837.20    254.85 o 
  10  16   2      139.25     -176.33    241.04 o 
  12  16   2     4399.47     4874.35    166.78 o 
  14  16   2     5272.54     5737.34    390.58 o 
  16  16   2     1619.18     2021.70    259.62 o 
  18  16   2     1974.95     2527.18    209.79 o 
  20  16   2     1346.36     1408.28    282.30 o 
  22  16   2      597.11      703.26    167.85 o 
 -21  17   2     2215.30     1953.94    180.68 o 
 -19  17   2     1100.33      950.43    211.07 o 
 -17  17   2     4094.01     3649.53    258.66 o 
 -15  17   2     5361.23     6836.37    313.55 o 
 -13  17   2    10381.09    11475.02    295.93 o 
 -11  17   2     4596.53     4622.16    263.71 o 
  -9  17   2       23.23     1490.12    229.53 o 
  -7  17   2      613.76      572.69    226.99 o 
  -5  17   2      333.79     -153.30    153.30 o 
  -3  17   2    14820.66    15368.49    208.52 o 
  -1  17   2    43496.43    48137.23   2942.17 o 
   1  17   2    12058.25    13019.27    684.93 o 
   3  17   2      332.37      239.08    166.19 o 
   5  17   2        0.82       34.65    148.70 o 
   7  17   2     5213.19     5444.56    304.56 o 
   9  17   2    10453.69    10708.81    592.55 o 
  11  17   2     9177.10     8759.96    219.21 o 
  13  17   2      537.71      317.75    181.53 o 
  15  17   2      180.40        3.44    186.40 o 
  17  17   2      871.67      848.84    382.07 o 
  19  17   2     1480.90     1809.34    208.51 o 
 -18  18   2    12462.42    11011.33    602.09 o 
 -16  18   2     4003.39     3992.62    326.69 o 
 -14  18   2      767.52     2049.50    228.62 o 
 -12  18   2     2996.77     4474.17    937.15 o 
 -10  18   2    26884.16    25968.47   1279.39 o 
  -8  18   2    26524.33    24414.97    881.38 o 
  -6  18   2    12603.91    13124.53    327.53 o 
  -4  18   2     7536.83     7421.05    198.74 o 
  -2  18   2      418.82      331.27    149.93 o 
   0  18   2     3907.04     4941.11    452.24 o 
   2  18   2     8281.33     8991.79    434.24 o 
   4  18   2    10286.49    10130.48    295.15 o 
   6  18   2    10503.56    10147.89    203.09 o 
   8  18   2    10006.97     9737.94    282.28 o 
  10  18   2       46.95     -175.57    175.57 o 
  12  18   2    15420.22    13499.01    506.56 o 
  14  18   2    13764.26    12448.66    430.42 o 
  16  18   2     3204.73     3020.67    502.07 o 
  18  18   2     3409.67     3878.31    485.36 o 
 -17  19   2     3382.17     2778.33    498.11 o 
 -15  19   2     1341.83     2408.27    451.54 o 
 -13  19   2     5784.77     6152.02    432.64 o 
 -11  19   2    12866.92    11493.83    603.72 o 
  -9  19   2      873.89      853.21    159.12 o 
  -7  19   2     3529.99     3422.13    177.92 o 
  -5  19   2     6784.03     6189.78    231.13 o 
  -3  19   2    21326.56    21362.58    347.42 o 
  -1  19   2    23034.50    28831.51   1241.33 o 
   1  19   2     8239.01     8898.37    414.13 o 
   3  19   2      187.04      347.92    172.21 o 
   5  19   2     1006.95      777.74    213.59 o 
   7  19   2     2113.79     2137.55    238.02 o 
   9  19   2     8560.69     7739.65    565.29 o 
  11  19   2     8946.59     7389.35    401.56 o 
  13  19   2     1438.38     1835.86    300.36 o 
  15  19   2       48.64      140.62    199.69 o 
  17  19   2      107.96     -139.60    481.62 o 
 -14  20   2      855.01      659.20    191.26 o 
 -12  20   2     1816.91     1358.18    236.20 o 
 -10  20   2     8894.69     8093.27    236.77 o 
  -8  20   2     3486.69     3330.07    231.58 o 
  -6  20   2      696.83     1069.57    138.15 o 
  -4  20   2     4540.00     3848.11    189.22 o 
  -2  20   2     5299.37     5178.26    238.10 o 
   0  20   2       12.30       66.42    217.34 o 
   2  20   2     3089.06     3263.03    153.32 o 
   4  20   2     3130.82     2885.57    180.37 o 
   6  20   2     5954.02     5747.41    178.73 o 
   8  20   2     4851.24     3982.26    314.82 o 
  10  20   2        0.00        2.31    201.80 o 
  12  20   2     4953.68     4511.84    219.50 o 
  14  20   2     7841.30     7083.15    238.88 o 
 -11  21   2     5934.06     4687.82    334.84 o 
  -9  21   2       39.37      783.26    198.71 o 
  -7  21   2     3767.65     4101.73    228.21 o 
  -5  21   2     5069.51     4934.21    255.21 o 
  -3  21   2     5895.24     5858.12    238.44 o 
  -1  21   2    10700.17    12819.10    679.99 o 
   1  21   2     2704.61     2148.29    194.31 o 
   3  21   2      212.58      -98.02    203.68 o 
   5  21   2      284.82      507.86    184.60 o 
   7  21   2     1239.54     1061.46    235.55 o 
   9  21   2     3947.66     3061.74    283.20 o 
  11  21   2     3267.52     2882.78    361.52 o 
  -6  22   2     1602.85      856.05    198.63 o 
  -4  22   2     2509.67     1873.24    188.63 o 
  -2  22   2     3388.52     3333.96    225.50 o 
   0  22   2      226.46      358.14    196.43 o 
   2  22   2     3176.10     2308.96    225.53 o 
   4  22   2     1598.21     1405.82    191.32 o 
   6  22   2     3710.06     3135.04    387.51 o 
 -31   1   3      200.24      316.95    260.96 o 
 -29   1   3      195.83      224.15    160.49 o 
 -27   1   3       53.05     -208.44    303.52 o 
 -25   1   3       18.51      -50.87    134.98 o 
 -23   1   3        0.13       86.11    187.99 o 
 -19   1   3        0.06     2611.63   2181.92 o 
 -17   1   3      581.96      318.20    188.62 o 
 -15   1   3     4164.17     5124.44    230.36 o 
 -13   1   3        8.00     4202.72   1619.19 o 
 -11   1   3     1220.30     2669.53   1462.59 o 
  -9   1   3        1.85    15958.82   8646.13 o 
  -7   1   3      247.91      493.04    208.79 o 
  -5   1   3    23826.19    22320.00    364.53 o 
  -3   1   3     8884.57     7984.37    339.19 o 
  -1   1   3       40.54        8.89    269.95 o 
   1   1   3       24.04      156.71    221.37 o 
   3   1   3    37287.02    36015.48    689.33 o 
   5   1   3      489.46      587.64    257.77 o 
   7   1   3      215.65      292.91    211.85 o 
   9   1   3     3338.53     3083.82    175.76 o 
  11   1   3     4900.77     4536.45    294.89 o 
  13   1   3     5353.42     4801.97    146.46 o 
  15   1   3     7241.24     6791.90    200.30 o 
  17   1   3       45.77       67.38    211.86 o 
  19   1   3      330.95      278.17    186.19 o 
  21   1   3      828.26      535.69    185.56 o 
  23   1   3       76.34      -94.86    145.36 o 
  25   1   3      282.49      799.98    237.70 o 
  27   1   3       32.67     -116.34    237.48 o 
  29   1   3        1.58       29.11    300.46 o 
  31   1   3       80.98      197.52    208.08 o 
 -32   2   3       13.33     -228.76    228.76 o 
 -30   2   3       76.50      125.36    187.38 o 
 -28   2   3       82.55      -11.12    165.54 o 
 -26   2   3      533.13      152.23    208.87 o 
 -24   2   3      351.53     3456.83   1163.22 o 
 -22   2   3     2960.96     9937.41    523.19 o 
 -20   2   3      587.40      509.11    231.33 o 
 -18   2   3     9703.46    11275.52    347.93 o 
 -16   2   3    21575.29    21246.35    557.06 o 
 -14   2   3     9544.97    13688.62    411.83 o 
 -12   2   3     7943.40     7974.85    271.47 o 
 -10   2   3    56104.50    53855.57   5477.12 o 
  -8   2   3    90452.49    95697.84   3628.39 o 
  -6   2   3    68720.58    68610.06    766.56 o 
  -4   2   3   166527.83   157463.31   2675.89 o 
  -2   2   3     3703.59     3361.72    253.93 o 
   0   2   3     3493.93     3338.90    237.33 o 
   2   2   3     2198.93     1736.72    233.79 o 
   6   2   3   198140.53   198370.72   2180.36 o 
   8   2   3    27909.30    30534.52    603.43 o 
  10   2   3     2812.08     2333.64    229.60 o 
  12   2   3     1908.85     1857.18    202.34 o 
  14   2   3     2400.92     2084.08    148.69 o 
  16   2   3     4697.09     4522.68    209.30 o 
  18   2   3     2288.06     4878.55    798.39 o 
  20   2   3      612.87      340.50    229.55 o 
  22   2   3      157.77      -12.62    214.54 o 
  24   2   3      499.99      625.51    148.35 o 
  26   2   3      932.59     1114.91    203.68 o 
  28   2   3       78.02     -165.50    165.50 o 
  30   2   3      601.48      294.76    215.67 o 
 -31   3   3       37.34       41.42    209.73 o 
 -29   3   3        7.63      -94.70    230.36 o 
 -27   3   3      138.10      222.33    184.44 o 
 -25   3   3     1586.23     1830.70    189.16 o 
 -23   3   3     1466.60     1830.76    195.77 o 
 -21   3   3     7559.22    12238.23    701.87 o 
 -19   3   3     1370.82      177.05    220.87 o 
 -17   3   3      728.97      690.26    214.01 o 
 -15   3   3     4268.02     4665.59    158.69 o 
 -13   3   3     2101.29    10983.75   2177.40 o 
 -11   3   3     8942.37     9439.39    404.93 o 
  -9   3   3      914.98     1382.43    159.59 o 
  -7   3   3     1706.10     1621.71    204.03 o 
  -5   3   3     9788.94    10617.49   1410.97 o 
  -3   3   3    56282.54    59295.43    711.09 o 
  -1   3   3    46111.58    44365.45    629.20 o 
   1   3   3     8820.87     8841.57    252.25 o 
   3   3   3    56333.15    60320.30   1071.15 o 
   5   3   3     8722.77     6534.02    239.49 o 
   7   3   3    15983.80    17585.41    265.98 o 
   9   3   3    13089.08    13040.52    453.12 o 
  11   3   3      748.87      746.25    146.34 o 
  13   3   3     7457.91     7265.73    270.04 o 
  15   3   3      229.44      213.71    125.64 o 
  17   3   3      597.92      533.32    187.14 o 
  19   3   3      764.77      982.83    227.49 o 
  21   3   3       56.30     -127.73    183.32 o 
  23   3   3     4604.56     4835.99    223.29 o 
  25   3   3        0.16     -101.78    176.65 o 
  27   3   3     2181.12     2396.84    187.14 o 
  29   3   3     2033.93     2278.54    349.52 o 
  31   3   3     1625.11     1035.34    238.49 o 
 -32   4   3     1012.46      775.65    288.52 o 
 -30   4   3       10.03     -198.03    198.03 o 
 -28   4   3     2289.17     2123.88    183.45 o 
 -26   4   3       58.84     -141.11    209.23 o 
 -24   4   3      118.79       95.53    153.18 o 
 -22   4   3    10562.51    15506.72    349.46 o 
 -20   4   3      542.17      560.32    205.59 o 
 -18   4   3    11110.80    11961.53    362.35 o 
 -16   4   3     6428.20     7021.08    209.93 o 
 -14   4   3     1041.03     1441.58    167.97 o 
 -12   4   3     5796.57     4653.86    150.90 o 
 -10   4   3    23914.53    23113.11    706.27 o 
  -8   4   3     2635.14     2072.82    163.30 o 
  -6   4   3    22323.00    22994.39    433.29 o 
  -4   4   3     2066.17     1105.59    176.72 o 
  -2   4   3     7887.60     5238.11    218.90 o 
   0   4   3    14160.76    15913.91    251.35 o 
   2   4   3    16667.03    18938.48    294.74 o 
   4   4   3    18595.69    13755.37    246.64 o 
   6   4   3      445.87      101.36    152.88 o 
   8   4   3      339.34      184.78    125.37 o 
  10   4   3      313.50      351.69    165.19 o 
  12   4   3    14279.89    11753.30    357.90 o 
  14   4   3     8387.24     8721.74    326.56 o 
  16   4   3       20.03       22.20    193.32 o 
  18   4   3     1738.76     1966.02    340.68 o 
  20   4   3    11621.00    13045.29    290.81 o 
  22   4   3     1425.51     1635.59    162.49 o 
  24   4   3     2897.23     3296.26    189.06 o 
  26   4   3     1633.71     1720.79    358.91 o 
  28   4   3       24.47       43.04    162.86 o 
  30   4   3      172.26      422.71    208.73 o 
 -31   5   3        0.47     -134.75    253.92 o 
 -29   5   3      327.19      485.47    233.43 o 
 -27   5   3     1563.44     1739.95    199.07 o 
 -25   5   3     4331.69     4421.42    225.02 o 
 -23   5   3     1858.47     2870.73    401.08 o 
 -21   5   3      847.92     4644.32    327.91 o 
 -19   5   3      806.84      327.30    186.69 o 
 -17   5   3     4326.47     4645.99    273.17 o 
 -15   5   3     2999.07     6153.55    148.70 o 
 -13   5   3     5788.60    11358.84   2889.55 o 
 -11   5   3     1113.61     6572.52   2858.30 o 
  -9   5   3     2894.64     2382.60    131.08 o 
  -7   5   3      341.32      464.18    132.89 o 
  -5   5   3      545.73     9817.91   4983.30 o 
  -3   5   3     3759.56     2361.86    189.67 o 
  -1   5   3    13720.19    15944.35    297.92 o 
   1   5   3      276.50     1156.89    203.16 o 
   3   5   3    30501.91    27681.03    278.59 o 
   5   5   3     2892.60     3889.92    154.18 o 
   7   5   3     3507.72     4381.94    162.73 o 
   9   5   3     1996.05     1877.00    170.42 o 
  11   5   3     2514.19     1946.60    202.74 o 
  13   5   3        0.09      -25.76    126.07 o 
  15   5   3     6052.07     6338.51    208.34 o 
  17   5   3    13975.81    14068.92    252.99 o 
  19   5   3      293.86      469.59    181.48 o 
  21   5   3     5033.96     5922.23    330.39 o 
  23   5   3     6665.77     6260.14    182.49 o 
  25   5   3     1079.68      838.16    192.01 o 
  27   5   3      274.56      -31.19    195.72 o 
  29   5   3     2121.01     2027.65    268.95 o 
  31   5   3      743.58     1028.42    212.88 o 
 -30   6   3      185.39      734.13    257.46 o 
 -28   6   3       53.91       24.00    159.90 o 
 -26   6   3      957.59      967.82    207.01 o 
 -24   6   3      634.70     1017.92    221.17 o 
 -22   6   3      367.25     2320.70    199.43 o 
 -20   6   3      418.81     1306.44    411.63 o 
 -18   6   3     8123.44     6964.20    218.24 o 
 -16   6   3     6816.44     8128.59    313.60 o 
 -14   6   3      275.88      474.00    147.16 o 
 -12   6   3    19443.35    18092.33    225.14 o 
 -10   6   3    10718.21    12279.46   1738.15 o 
  -8   6   3      264.07      203.69    151.08 o 
  -6   6   3     2178.23     3088.54    889.41 o 
  -4   6   3     4673.33     4508.37    289.81 o 
  -2   6   3    47254.83    42003.63   1132.91 o 
   0   6   3       95.58      391.64    163.46 o 
   2   6   3      802.82      428.73    157.91 o 
   4   6   3    17620.10    15544.40    257.28 o 
   6   6   3     3202.19     3865.92    182.70 o 
   8   6   3      549.36      284.63    144.73 o 
  10   6   3    24578.19    26906.93    569.50 o 
  12   6   3    40122.21    35429.18    224.99 o 
  14   6   3    50509.45    55302.79   1408.74 o 
  16   6   3     1434.01     1582.91    187.71 o 
  18   6   3     3387.68     3042.38    187.62 o 
  20   6   3     6034.13     6332.32    230.71 o 
  22   6   3     8880.14     8277.58    174.98 o 
  24   6   3     2913.27     2573.31    201.10 o 
  26   6   3        3.18     -196.11    320.85 o 
  28   6   3        1.48      152.15    168.66 o 
  30   6   3       24.68     -199.28    306.38 o 
 -29   7   3      744.71      739.03    255.32 o 
 -27   7   3      101.33      194.58    161.49 o 
 -25   7   3       22.72     -165.33    169.84 o 
 -23   7   3     3429.57     3200.66    168.14 o 
 -21   7   3      633.14     4335.94    446.40 o 
 -19   7   3     5172.29     3691.36    217.33 o 
 -17   7   3     3522.11     3566.98    227.64 o 
 -15   7   3     8908.54    12226.70    646.67 o 
 -13   7   3     3645.65     8959.14   3601.64 o 
 -11   7   3     1409.78    10770.22   3481.14 o 
  -9   7   3     4334.96     4686.00    156.34 o 
  -7   7   3    13931.28    14838.62    263.15 o 
  -5   7   3     3626.46     3329.75    132.99 o 
  -3   7   3     1173.95     1269.02    130.42 o 
  -1   7   3      374.64      669.10    178.12 o 
   1   7   3     4848.61     3368.75    172.02 o 
   3   7   3     2735.88     3334.12    171.34 o 
   5   7   3     4917.04     4084.21    151.15 o 
   7   7   3      301.63      182.51    129.15 o 
   9   7   3     3327.65     4268.89    157.95 o 
  11   7   3     4051.82     3132.62    248.77 o 
  13   7   3     7984.85     7788.29    253.67 o 
  15   7   3      426.30       -9.91    218.96 o 
  17   7   3      474.94      127.73    154.54 o 
  19   7   3     7474.42     7490.63    181.82 o 
  21   7   3    12410.55    12645.29    235.66 o 
  23   7   3     1395.90     1144.66    263.10 o 
  25   7   3       21.11      -45.65    223.49 o 
  27   7   3      178.48      210.21    207.03 o 
  29   7   3      344.46      366.49    205.63 o 
 -30   8   3      392.29      544.66    191.34 o 
 -28   8   3      879.30      351.13    256.20 o 
 -26   8   3      134.60     -196.78    196.78 o 
 -24   8   3      133.34       28.52    334.96 o 
 -22   8   3       39.49      234.35    176.39 o 
 -20   8   3       63.39      -80.68    219.69 o 
 -18   8   3     2277.27     2954.05    345.81 o 
 -16   8   3     5412.31     5749.48    224.22 o 
 -14   8   3        0.47      104.39    211.05 o 
 -12   8   3    28892.69    26031.50    397.07 o 
 -10   8   3     5142.30     5326.07    676.76 o 
  -8   8   3     7387.37    20261.94   4503.82 o 
  -6   8   3      379.75      870.10    550.13 o 
  -4   8   3     4311.32     3321.79    162.39 o 
  -2   8   3    26017.12    23571.88    925.25 o 
   0   8   3     6638.42     8533.38    223.31 o 
   2   8   3    16811.82    15779.57    831.54 o 
   4   8   3    13686.73    11625.85    278.75 o 
   6   8   3     4183.78     5145.22    150.28 o 
   8   8   3    23264.92    24502.32    421.81 o 
  10   8   3        1.09     1271.27    866.22 o 
  12   8   3    25186.93    27306.94    505.78 o 
  14   8   3     7700.24     9033.00    205.05 o 
  16   8   3       44.54      -35.08    177.32 o 
  18   8   3     1890.87     1915.62    166.89 o 
  20   8   3     1176.39     1231.00    146.81 o 
  22   8   3     3007.20     3288.01    219.83 o 
  24   8   3     2275.54     2413.46    209.47 o 
  26   8   3      702.32      663.71    192.28 o 
  28   8   3       87.18        1.20    254.82 o 
 -29   9   3      554.46      580.77    240.01 o 
 -27   9   3      337.36      507.61    203.86 o 
 -25   9   3       55.28       75.27    193.92 o 
 -23   9   3      173.15      599.04    359.45 o 
 -21   9   3     2389.80     4234.62    361.08 o 
 -19   9   3        0.77     -172.25    172.25 o 
 -17   9   3     1171.18      957.82    217.25 o 
 -15   9   3     6584.19     7392.01    300.30 o 
 -13   9   3      764.60    14721.95   4383.46 o 
 -11   9   3     1169.78    10301.75   4224.72 o 
  -9   9   3        7.61      155.93    114.41 o 
  -7   9   3     3977.50     4254.35    130.10 o 
  -5   9   3      972.77      512.54    131.24 o 
  -3   9   3     1007.07      526.72    138.31 o 
  -1   9   3     9089.06     9809.95    233.81 o 
   1   9   3    16479.54    15694.42    340.88 o 
   3   9   3     5439.74     6367.81    234.01 o 
   5   9   3     4776.92     3711.62    118.60 o 
   7   9   3      425.53      666.01    113.95 o 
   9   9   3        2.03       74.67    118.77 o 
  11   9   3     4949.00     7301.20    878.67 o 
  13   9   3       23.57      -55.11    204.95 o 
  15   9   3       39.28     -178.55    178.55 o 
  17   9   3     1160.85     1287.92    177.57 o 
  19   9   3     9587.79    10283.66    188.86 o 
  21   9   3        1.10       38.21    200.71 o 
  23   9   3      205.58      237.42    181.03 o 
  25   9   3      473.14      -24.36    178.71 o 
  27   9   3      472.82      524.44    195.30 o 
  29   9   3      139.55       98.29    387.15 o 
 -28  10   3     1274.67     1355.67    275.41 o 
 -26  10   3     2265.47     1950.73    172.90 o 
 -24  10   3       29.86      639.66    187.87 o 
 -22  10   3     3755.21     7406.33    800.80 o 
 -20  10   3     9764.34     9176.61    258.94 o 
 -18  10   3     1506.29     1453.94    301.79 o 
 -16  10   3      320.21     1460.47    256.80 o 
 -14  10   3     1857.68     2302.70    191.69 o 
 -12  10   3    12955.55    13501.26    641.49 o 
 -10  10   3    13958.73    14725.31    357.88 o 
  -8  10   3     1257.61     8534.16   2910.95 o 
  -6  10   3     3142.98     5276.25   1404.31 o 
  -4  10   3     5795.38     5513.08    146.16 o 
  -2  10   3    11463.42     9017.32    215.23 o 
   0  10   3    53178.83    58347.15   1686.49 o 
   2  10   3    10233.56     9516.42    427.05 o 
   4  10   3      201.76      252.13    112.59 o 
   6  10   3    10976.28    10626.48    242.84 o 
   8  10   3     4429.30     3616.39    241.66 o 
  10  10   3     5400.17     6707.85    843.99 o 
  12  10   3     5027.16     5397.68    218.65 o 
  14  10   3       80.85      184.17    175.94 o 
  16  10   3     2792.69     2679.69    179.65 o 
  18  10   3     1870.09     1839.22    183.05 o 
  20  10   3     2713.14     2407.39    175.60 o 
  22  10   3     9261.59     9239.63    208.93 o 
  24  10   3    14366.66    14391.94    502.27 o 
  26  10   3     1903.88     1908.73    323.67 o 
  28  10   3        0.82      223.34    397.90 o 
 -27  11   3     3143.17     2988.02    237.01 o 
 -25  11   3     2410.08     2943.00    178.81 o 
 -23  11   3       68.86      386.63    197.02 o 
 -21  11   3     1691.37     5139.35    700.66 o 
 -19  11   3     2157.19      203.08    487.24 o 
 -17  11   3     4066.23     4117.64    187.62 o 
 -15  11   3      912.62     1102.85    176.43 o 
 -13  11   3     1304.31     6556.91   1984.92 o 
 -11  11   3     1308.15     2174.08    972.64 o 
  -9  11   3     2582.46     2129.86    172.30 o 
  -7  11   3     8556.11     9666.46    223.67 o 
  -5  11   3       15.99       73.01    127.24 o 
  -3  11   3     2499.93     2405.18    137.45 o 
  -1  11   3     2371.74     2056.65    111.80 o 
   1  11   3     3688.67     2954.78    146.22 o 
   3  11   3     1640.64     1271.79    121.98 o 
   5  11   3     1251.35     1695.18    201.01 o 
   7  11   3     1503.11     1521.74    192.01 o 
   9  11   3     3662.54     3220.82    164.77 o 
  11  11   3     5564.89     5864.12    200.27 o 
  13  11   3      279.96      291.82    178.76 o 
  15  11   3       84.74      -83.55    208.79 o 
  17  11   3      263.16      189.55    160.00 o 
  19  11   3      325.92      629.05    199.35 o 
  21  11   3     2045.77     2137.81    214.76 o 
  23  11   3      382.15      399.51    164.98 o 
  25  11   3      800.45      305.80    230.58 o 
  27  11   3       32.96      143.77    225.46 o 
 -26  12   3      494.65      345.74    254.14 o 
 -24  12   3      339.87      604.21    195.17 o 
 -22  12   3     2132.06     4604.74    296.13 o 
 -20  12   3     6120.37     6580.31    351.04 o 
 -18  12   3     5701.11     5634.34    185.12 o 
 -16  12   3     1001.44     1761.94    181.36 o 
 -14  12   3      706.37     1074.98    152.31 o 
 -12  12   3      484.92     -287.33    287.33 o 
 -10  12   3      910.02     5096.51   2017.37 o 
  -8  12   3       40.40     8246.28   2172.66 o 
  -6  12   3    13936.30    17077.62   3316.80 o 
  -4  12   3     3576.75     2852.50    795.95 o 
  -2  12   3    11975.67    12101.06    516.52 o 
   0  12   3    37174.81    45061.42   1219.64 o 
   2  12   3     3058.66     2786.06    266.39 o 
   4  12   3      893.53      951.71    168.31 o 
   6  12   3      260.51      157.80    176.93 o 
   8  12   3     2228.42     2068.88    190.95 o 
  10  12   3     2870.03     3189.80    310.64 o 
  12  12   3      626.52      593.63    142.52 o 
  14  12   3     9115.43     9763.86    315.15 o 
  16  12   3     1099.94     1031.27    159.82 o 
  18  12   3       18.70      267.52    194.63 o 
  20  12   3      272.10      100.02    169.37 o 
  22  12   3     4715.60     4091.57    204.12 o 
  24  12   3     6116.47     5509.48    227.76 o 
  26  12   3     4402.79     4479.02    265.59 o 
 -25  13   3     2401.04     2536.72    208.78 o 
 -23  13   3      523.86      260.51    171.73 o 
 -21  13   3      748.07     1976.01    180.54 o 
 -19  13   3     2660.12     2482.35    263.97 o 
 -17  13   3      167.91      -46.33    144.05 o 
 -15  13   3     1378.73     1370.40    161.58 o 
 -13  13   3     2185.43     2213.71    163.44 o 
 -11  13   3      233.20     1110.89    504.28 o 
  -9  13   3     9997.34    10349.35    457.47 o 
  -7  13   3    16522.63    16379.77    746.30 o 
  -5  13   3      833.62      872.35    194.72 o 
  -3  13   3     1527.42     1745.37    176.78 o 
  -1  13   3    13233.27    13457.45    650.29 o 
   1  13   3     4938.35     5271.42    216.26 o 
   3  13   3      339.07      467.58    195.59 o 
   5  13   3     8170.40     7608.94    434.61 o 
   7  13   3      302.75      -27.03    177.18 o 
   9  13   3     6300.51     6162.08    287.40 o 
  11  13   3     9183.37     9115.26    284.77 o 
  13  13   3     2428.57     2487.64    243.92 o 
  15  13   3      147.12      -49.76    157.12 o 
  17  13   3     1068.04     1357.72    217.06 o 
  19  13   3     2645.69     3136.91    281.83 o 
  21  13   3     4465.60     3827.17    201.59 o 
  23  13   3       38.32     -220.52    220.52 o 
  25  13   3       25.50     -224.45    224.45 o 
 -24  14   3        0.36     -160.56    205.44 o 
 -22  14   3      860.11     1733.73    177.81 o 
 -20  14   3     1161.75     1159.79    163.50 o 
 -18  14   3       20.42     -158.39    158.39 o 
 -16  14   3      759.55     1749.43    192.87 o 
 -14  14   3      331.22     1084.13    152.33 o 
 -12  14   3      750.30      408.91    157.80 o 
 -10  14   3     3032.61     3093.38    354.82 o 
  -8  14   3      468.81     1324.55    356.35 o 
  -6  14   3    11849.32    11991.27    596.25 o 
  -4  14   3    13662.59    13188.37    574.46 o 
  -2  14   3     3991.91     5091.11    214.78 o 
   0  14   3    10498.11    10210.85    285.27 o 
   2  14   3     9288.11    10772.34    337.95 o 
   4  14   3      942.85      706.42    174.47 o 
   6  14   3     1176.63     1353.66    169.40 o 
   8  14   3     9615.09     9802.88    229.69 o 
  10  14   3        3.05     -146.44    164.52 o 
  12  14   3     3169.99     3371.63    144.21 o 
  14  14   3     4149.62     3914.12    142.06 o 
  16  14   3     1340.36     1547.85    154.25 o 
  18  14   3      376.06      199.39    265.36 o 
  20  14   3      204.45      163.46    188.00 o 
  22  14   3     4473.61     4732.24    278.01 o 
  24  14   3     4492.81     4582.05    491.72 o 
 -23  15   3        8.83     -205.29    205.29 o 
 -21  15   3      215.10      533.05    165.71 o 
 -19  15   3      743.13       79.30    191.92 o 
 -17  15   3      559.66      605.64    146.92 o 
 -15  15   3      144.69      144.30    200.56 o 
 -13  15   3     1868.94     1979.92    270.84 o 
 -11  15   3     1922.19     1395.68    197.49 o 
  -9  15   3     6004.30     5088.72    170.99 o 
  -7  15   3     2864.40     2739.36    175.52 o 
  -5  15   3     1104.27      743.63    165.70 o 
  -3  15   3    31912.01    33502.75    990.61 o 
  -1  15   3    32579.47    34357.11   1514.70 o 
   1  15   3    11685.64    13463.82    430.28 o 
   3  15   3      848.79      597.99    170.10 o 
   5  15   3     3700.74     3352.75    281.53 o 
   7  15   3      225.13      220.80    149.24 o 
   9  15   3      141.54      -59.36    187.71 o 
  11  15   3     1295.06     1452.51    167.38 o 
  13  15   3      588.85      667.45    188.33 o 
  15  15   3      630.61      438.11    167.69 o 
  17  15   3     1133.32      758.99    178.68 o 
  19  15   3     5020.56     4655.77    169.99 o 
  21  15   3     3226.23     2979.67    369.70 o 
  23  15   3      107.07      290.99    204.36 o 
 -22  16   3      219.28     1109.00    284.49 o 
 -20  16   3     2158.50     2014.69    226.20 o 
 -18  16   3      743.09      387.98    190.44 o 
 -16  16   3      278.05      726.49    192.55 o 
 -14  16   3     5472.32     5163.73    198.60 o 
 -12  16   3     4650.96     5094.18    329.57 o 
 -10  16   3     4253.34     6152.95   1406.10 o 
  -8  16   3        5.44      384.75    323.54 o 
  -6  16   3       90.32      -59.76    168.63 o 
  -4  16   3     6018.14     5582.41    217.45 o 
  -2  16   3    11758.51    11994.31    292.21 o 
   0  16   3    13526.68    13524.97    390.53 o 
   2  16   3     7480.92     7427.43    283.72 o 
   4  16   3        2.09     -154.44    154.44 o 
   6  16   3     4274.50     3874.92    175.95 o 
   8  16   3     2151.10     1884.35    260.90 o 
  10  16   3     2935.17     3939.44    375.09 o 
  12  16   3     4028.30     4038.91    170.41 o 
  14  16   3     3385.05     3592.27    202.29 o 
  16  16   3      983.57      883.80    188.88 o 
  18  16   3      188.42       68.23    260.95 o 
  20  16   3     2822.80     2618.38    199.96 o 
  22  16   3     4564.10     4350.63    340.94 o 
 -21  17   3     1069.33     1255.37    203.35 o 
 -19  17   3       32.10     -235.04    235.04 o 
 -17  17   3      186.11     -164.56    164.56 o 
 -15  17   3       43.45      209.10    167.19 o 
 -13  17   3     1395.58     1554.45    286.32 o 
 -11  17   3     3096.27     2922.35    229.67 o 
  -9  17   3     3793.08     4118.71    189.90 o 
  -7  17   3      528.94      638.86    172.26 o 
  -5  17   3      139.61      209.01    149.08 o 
  -3  17   3     2026.91     2055.28    134.78 o 
  -1  17   3     4734.83     4329.83    184.96 o 
   1  17   3     9060.33     8545.07    367.00 o 
   3  17   3     5299.10     5054.56    181.08 o 
   5  17   3      112.66      275.99    355.94 o 
   7  17   3     2231.33     2244.11    253.15 o 
   9  17   3        3.43     -107.01    291.20 o 
  11  17   3       14.45      -73.66    189.23 o 
  13  17   3        2.10     -149.40    173.58 o 
  15  17   3      660.25      337.16    190.19 o 
  17  17   3     2695.19     2487.58    220.94 o 
  19  17   3     6758.28     6200.81    339.56 o 
 -18  18   3      264.25       88.20    206.61 o 
 -16  18   3      241.46      562.94    189.64 o 
 -14  18   3      175.03      212.92    177.26 o 
 -12  18   3     4057.26     3509.01    178.60 o 
 -10  18   3     7235.64     8514.88   1057.04 o 
  -8  18   3     2036.94     5590.67   1573.97 o 
  -6  18   3      724.18     1992.66    502.53 o 
  -4  18   3     9485.52     8829.19    254.35 o 
  -2  18   3    14604.97    15326.09    346.62 o 
   0  18   3    10953.08    12784.52    449.52 o 
   2  18   3     2284.62     2479.79    312.18 o 
   4  18   3       12.42      -72.40    203.42 o 
   6  18   3      883.15     1047.57    196.12 o 
   8  18   3       44.50       26.62    344.76 o 
  10  18   3     4183.68     4386.59    320.95 o 
  12  18   3     8317.59     7872.51    661.33 o 
  14  18   3     4869.66     4026.89    175.49 o 
  16  18   3     3890.79     3428.08    377.86 o 
  18  18   3      251.86      555.79    343.23 o 
 -17  19   3       16.19     -206.59    351.05 o 
 -15  19   3      561.68      842.34    194.86 o 
 -13  19   3       42.92      169.59    258.46 o 
 -11  19   3      784.15      492.56    171.78 o 
  -9  19   3     3618.91     3255.28    193.52 o 
  -7  19   3     5820.95     5343.09    174.05 o 
  -5  19   3     2559.29     1537.93    183.92 o 
  -3  19   3      488.53      259.75    145.26 o 
  -1  19   3     1025.97     1216.23    252.20 o 
   1  19   3      658.16     1052.98    152.08 o 
   3  19   3      190.31      337.72    160.29 o 
   5  19   3     1423.04     1381.54    196.47 o 
   7  19   3      439.23      261.46    201.87 o 
   9  19   3      113.98      -63.20    224.66 o 
  11  19   3      352.78      582.90    179.62 o 
  13  19   3        0.26      241.23    277.82 o 
  15  19   3      244.56      505.75    220.31 o 
 -14  20   3      109.04      367.21    210.08 o 
 -12  20   3     4708.25     4156.20    431.33 o 
 -10  20   3     6665.71     6838.35    265.83 o 
  -8  20   3      613.36      917.20    402.76 o 
  -6  20   3      556.16      584.15    144.34 o 
  -4  20   3     5514.45     5143.42    168.86 o 
  -2  20   3     7570.30     7635.27    280.35 o 
   0  20   3     5329.25     5154.34    222.88 o 
   2  20   3     1054.09      741.96    137.49 o 
   4  20   3       20.94      323.57    166.19 o 
   6  20   3      427.66      196.39    165.23 o 
   8  20   3      109.75     -169.61    169.61 o 
  10  20   3     2610.68     2374.93    223.16 o 
  12  20   3     9024.83     8279.59    363.67 o 
  14  20   3     6213.45     5918.06    273.88 o 
 -11  21   3      573.91      725.10    407.59 o 
  -9  21   3     3696.50     3056.03    225.69 o 
  -7  21   3     1212.47     1561.22    203.53 o 
  -5  21   3       33.42     -226.76    226.76 o 
  -3  21   3      347.49      123.75    248.15 o 
  -1  21   3     1577.15     1482.86    188.78 o 
   1  21   3     1852.39     2569.95    429.60 o 
   3  21   3     2100.54     2458.34    191.44 o 
   5  21   3      192.01     -256.90    256.90 o 
   7  21   3        7.29       87.27    199.61 o 
   9  21   3      623.44      681.15    200.29 o 
  -6  22   3     2338.29     1825.40    186.41 o 
  -4  22   3     5425.24     5301.37    325.73 o 
  -2  22   3     5566.64     5031.92    214.60 o 
   0  22   3     1855.60     2063.53    418.82 o 
   2  22   3      331.19      490.61    169.88 o 
   4  22   3      200.59       87.15    311.92 o 
 -32   0   4      631.47      593.88    377.97 o 
 -30   0   4     6792.23     6750.29    321.97 o 
 -28   0   4     2511.52     2620.94    622.90 o 
 -26   0   4     7608.23     6135.01    259.97 o 
 -24   0   4     8749.18     8303.42    437.43 o 
 -22   0   4     4180.55     4291.64    311.29 o 
 -20   0   4      703.71      738.08    466.94 o 
 -18   0   4     6622.50     6809.35   1141.08 o 
 -16   0   4    45309.52    45445.79    403.89 o 
 -14   0   4   103813.34   101102.01    562.30 o 
 -12   0   4    44099.16    38940.58    894.15 o 
 -10   0   4    10955.00     8463.42    264.14 o 
  -8   0   4     8593.02     8337.74    330.98 o 
  -6   0   4   190615.67   194176.14   1671.03 o 
   0   0   4       42.08      294.80    426.17 o 
   6   0   4     3367.05     3130.43    307.53 o 
   8   0   4    27487.81    25403.85    403.96 o 
  10   0   4   112320.08   116587.96   2470.73 o 
  12   0   4    39763.25    36935.21    503.74 o 
  14   0   4    10632.99     9558.42    240.87 o 
  16   0   4      578.39      551.30    289.42 o 
  18   0   4    20600.08    20714.22   1229.53 o 
  20   0   4    65731.82    68763.46    725.35 o 
  22   0   4    29246.07    30735.72    905.44 o 
  24   0   4       27.26     -149.82    271.74 o 
  26   0   4      223.45      434.35    381.10 o 
  28   0   4     4887.96     4815.54    376.21 o 
  30   0   4    14124.63    13988.45    571.89 o 
 -31   1   4     7478.02     9298.04    224.44 o 
 -29   1   4       72.04      455.59    175.76 o 
 -27   1   4      505.03      590.59    211.80 o 
 -25   1   4     1385.52     1620.71    323.54 o 
 -23   1   4    28494.62    27964.05    709.12 o 
 -21   1   4    40991.39    42464.68   1097.52 o 
 -19   1   4    35088.08    37086.25    700.03 o 
 -17   1   4    64264.13    65726.20   1539.28 o 
 -15   1   4    38538.07    40333.93   1039.23 o 
 -13   1   4    35338.98    34281.88   2883.70 o 
 -11   1   4   290722.22   288112.13  11480.09 o 
  -7   1   4     9821.80     9438.70    281.26 o 
  -5   1   4     1566.03     1273.98    264.45 o 
  -3   1   4    71744.70    70663.55   1334.88 o 
  -1   1   4       16.41      102.12    277.77 o 
   1   1   4    52853.71    52112.11    875.86 o 
   3   1   4     4737.52     4335.31    253.26 o 
   5   1   4   168443.31   170700.48   1255.87 o 
   7   1   4     5408.29     5620.41    221.21 o 
   9   1   4    10187.22    11996.33    200.85 o 
  11   1   4    63650.05    56131.34    857.52 o 
  13   1   4    24150.04    20467.19    193.43 o 
  15   1   4    56084.64    52699.59    477.08 o 
  17   1   4    12973.20    14319.56    211.65 o 
  19   1   4     1078.12      832.66    204.23 o 
  21   1   4    30319.01    31295.28    436.85 o 
  23   1   4    24034.89    22756.19    217.88 o 
  25   1   4      230.10       66.04    189.84 o 
  27   1   4     2786.53     2823.46    187.23 o 
  29   1   4     4442.52     3717.16    260.19 o 
  31   1   4      400.71      388.17    207.14 o 
 -32   2   4     1099.69      277.00    289.68 o 
 -30   2   4     6381.59     6242.44    262.85 o 
 -28   2   4      535.81      629.05    198.42 o 
 -26   2   4     2693.15     2331.00    214.57 o 
 -24   2   4     7239.11     7456.43    212.15 o 
 -22   2   4    24855.62    25931.21    506.01 o 
 -20   2   4     1055.94      834.70    209.51 o 
 -18   2   4      874.55      116.21    334.45 o 
 -16   2   4    24464.15    25570.08   1882.71 o 
 -14   2   4    44125.71    40892.23    622.56 o 
 -12   2   4    23324.49    19935.55    429.93 o 
 -10   2   4    13770.16    12136.41    853.65 o 
  -8   2   4     2152.64     1269.31    534.62 o 
  -6   2   4    36545.21    36619.01    369.30 o 
  -4   2   4    51797.41    54634.57    492.56 o 
   0   2   4    16635.17    15270.54    360.59 o 
   2   2   4     3777.31     3976.08    246.43 o 
   4   2   4   104801.90   108548.88   2188.61 o 
   6   2   4    33186.86    32984.36    795.90 o 
   8   2   4    21026.99    19287.65    271.66 o 
  10   2   4    60695.62    58479.72    935.95 o 
  12   2   4    28036.89    25907.20    220.87 o 
  14   2   4     3828.03     4215.23    127.02 o 
  16   2   4     1686.90     1772.41    198.54 o 
  18   2   4     9636.77    10125.10    250.24 o 
  20   2   4    61555.62    61986.34   1722.60 o 
  22   2   4    24522.83    24509.06    497.21 o 
  24   2   4      289.54      483.00    156.82 o 
  26   2   4       64.01      171.51    202.03 o 
  28   2   4     5565.32     5245.12    335.76 o 
  30   2   4     8031.48     7923.66    471.73 o 
 -31   3   4     3710.13     3497.00    207.44 o 
 -29   3   4      587.69      709.05    324.09 o 
 -27   3   4     3873.19     3820.36    241.15 o 
 -25   3   4        0.97       42.50    191.58 o 
 -23   3   4     5073.21     5403.41    218.05 o 
 -21   3   4    44340.04    44413.30   1163.59 o 
 -19   3   4    16112.04    15903.29    504.26 o 
 -17   3   4     8287.52     7936.74    234.19 o 
 -15   3   4      469.74      887.76    324.97 o 
 -13   3   4    22873.66    21001.93   1378.59 o 
 -11   3   4   140921.45   141360.58   3357.67 o 
  -9   3   4   125983.41   121773.85   2457.51 o 
  -7   3   4     4742.88     5078.95    197.59 o 
  -5   3   4     9324.63     7604.41    267.19 o 
  -3   3   4    72288.02    66372.13   1531.30 o 
  -1   3   4   115708.15   117336.21   1015.34 o 
   1   3   4    12133.91    15332.34    310.62 o 
   3   3   4     3188.16     2669.32    252.07 o 
   5   3   4     8024.31     9163.71    240.73 o 
   7   3   4     9894.02     9674.07    201.04 o 
   9   3   4    21501.98    19741.79    243.73 o 
  11   3   4    20934.41    18220.94    404.44 o 
  13   3   4    54764.15    55003.36   1272.51 o 
  15   3   4     1759.66     1337.55    141.02 o 
  17   3   4      829.25      930.53    199.61 o 
  19   3   4     1990.52     2255.47    188.06 o 
  21   3   4    36773.05    38443.53    968.71 o 
  23   3   4    35418.80    34082.75    764.81 o 
  25   3   4     2028.68     2247.54    170.09 o 
  27   3   4     3394.44     2854.05    225.13 o 
  29   3   4       15.96      134.43    191.65 o 
  31   3   4     1419.37     1550.57    195.10 o 
 -32   4   4     1517.27     1106.46    231.47 o 
 -30   4   4     1366.28     1521.32    235.84 o 
 -28   4   4     1341.90     1102.02    184.76 o 
 -26   4   4     3012.21     2643.11    215.62 o 
 -24   4   4    12039.58    12074.70    264.26 o 
 -22   4   4     8369.52     8959.49    214.30 o 
 -20   4   4     1069.91      678.80    247.76 o 
 -18   4   4      486.02      -55.43    333.73 o 
 -16   4   4      318.06     1229.83    627.04 o 
 -14   4   4    14744.54    12508.71    301.22 o 
 -12   4   4   128466.73   126423.58    884.82 o 
 -10   4   4     3633.92     2880.95    146.57 o 
  -8   4   4     3325.00     2996.50    152.41 o 
  -6   4   4      114.51     -146.11    168.26 o 
  -4   4   4    40046.57    40076.77    902.66 o 
  -2   4   4    13657.43    11304.36    252.06 o 
   0   4   4    19896.50    17553.86    633.33 o 
   2   4   4    22054.18    20283.21    277.61 o 
   4   4   4    62885.56    64086.22    880.96 o 
   6   4   4     2826.61     2646.92    160.19 o 
   8   4   4      547.80     1125.63    145.97 o 
  10   4   4       61.18      135.91    115.85 o 
  12   4   4      973.22      940.71    126.95 o 
  14   4   4      292.53      127.36    136.82 o 
  16   4   4        4.98       47.29    191.83 o 
  18   4   4    14762.52    15871.73    299.08 o 
  20   4   4    36602.07    38364.56   1036.37 o 
  22   4   4     4361.29     4508.94    181.14 o 
  24   4   4     1104.74     1114.43    202.55 o 
  26   4   4      128.53      -34.84    221.27 o 
  28   4   4     1480.28     1515.75    215.82 o 
  30   4   4     3851.54     3482.78    200.85 o 
 -31   5   4     3096.58     3669.15    469.84 o 
 -29   5   4     2317.27     2849.41    306.63 o 
 -27   5   4     2078.47     1618.11    243.21 o 
 -25   5   4      663.05      559.06    195.67 o 
 -23   5   4    11770.86    11725.57    485.59 o 
 -21   5   4    50466.59    54168.69    760.48 o 
 -19   5   4    34669.75    36303.81    645.54 o 
 -17   5   4     3892.88     3618.33    198.60 o 
 -15   5   4     7530.11     6952.23    259.24 o 
 -13   5   4     2362.08    24133.80   5568.31 o 
 -11   5   4   221084.61   225729.77   4492.07 o 
  -9   5   4    49395.30    46343.97    888.07 o 
  -7   5   4     6563.77     5602.40    181.28 o 
  -5   5   4    16490.60    15543.02    341.94 o 
  -3   5   4       48.28       29.82    168.98 o 
  -1   5   4    10015.18    10200.35    237.51 o 
   1   5   4    54597.58    51613.84   1952.35 o 
   3   5   4     5707.78     6623.61    182.54 o 
   5   5   4     9616.52     9223.27    276.87 o 
   7   5   4     5429.60     5395.74    145.54 o 
   9   5   4     6474.90     6812.07    150.41 o 
  11   5   4     1889.48      997.98    204.81 o 
  13   5   4    18137.78    15969.58    234.77 o 
  15   5   4     2061.48     2391.80    194.82 o 
  17   5   4     3164.28     3761.22    193.79 o 
  19   5   4        1.28      178.43    167.11 o 
  21   5   4    32401.52    33565.33   1423.43 o 
  23   5   4    26248.07    25179.45    758.11 o 
  25   5   4     9959.34    10840.94    346.53 o 
  27   5   4     4137.83     3916.89    277.28 o 
  29   5   4      598.83      647.40    223.82 o 
 -30   6   4     2643.45     3057.97    400.57 o 
 -28   6   4     3846.55     3627.98    222.51 o 
 -26   6   4     5749.98     5771.04    215.42 o 
 -24   6   4    14479.50    15510.58    247.71 o 
 -22   6   4     2149.18     2530.71    174.46 o 
 -20   6   4      744.66      558.86    230.42 o 
 -18   6   4     3156.65     3722.91    208.10 o 
 -16   6   4    16793.96    16287.26    262.79 o 
 -14   6   4    54181.20    50701.38    619.20 o 
 -12   6   4    65139.02    63900.18    831.40 o 
 -10   6   4     5266.50     5098.84    171.80 o 
  -8   6   4     2398.15     1985.58    140.89 o 
  -6   6   4    16462.43    14681.62    442.44 o 
  -4   6   4    92194.05    93988.70   3506.94 o 
  -2   6   4    90544.29    87151.02    965.67 o 
   0   6   4    11216.82    10083.49    396.32 o 
   2   6   4     1682.28     1471.43    170.05 o 
   4   6   4     7113.46     7596.61    182.25 o 
   6   6   4    19966.82    21384.16    222.45 o 
   8   6   4     7585.63     6124.39    156.58 o 
  10   6   4    66919.26    65073.82    583.53 o 
  12   6   4     5492.50     5454.83    168.73 o 
  14   6   4     1109.37     1241.84    192.97 o 
  16   6   4     8807.61     9494.98    300.82 o 
  18   6   4    18366.67    18799.80    591.48 o 
  20   6   4    40659.14    43072.78    845.21 o 
  22   6   4     4247.09     4064.30    172.98 o 
  24   6   4      433.46      345.24    202.21 o 
  26   6   4       73.21     -178.05    180.32 o 
  28   6   4      305.71      307.02    160.48 o 
  30   6   4     6586.35     5560.62    211.39 o 
 -29   7   4     1024.02     1822.99    296.10 o 
 -27   7   4        3.85     -149.55    190.12 o 
 -25   7   4     1566.82     1692.07    319.53 o 
 -23   7   4    21461.54    21832.52    798.48 o 
 -21   7   4    42283.76    43322.93   1492.17 o 
 -19   7   4    38633.08    39189.06    808.91 o 
 -17   7   4    17230.40    18312.61    237.26 o 
 -15   7   4     6530.52    11200.71   2380.64 o 
 -13   7   4    13413.80    35427.61   7149.45 o 
 -11   7   4    91099.44    89034.19   2310.97 o 
  -9   7   4   148150.98   146961.72   1871.56 o 
  -7   7   4     8223.48     5932.62    199.47 o 
  -5   7   4     1987.88     1667.29    139.73 o 
  -3   7   4      501.94      414.95    127.87 o 
  -1   7   4    49974.43    46838.49   1178.57 o 
   1   7   4    20765.29    19189.18    966.74 o 
   3   7   4    10917.16    10298.94    367.26 o 
   5   7   4       50.26      111.90    129.98 o 
   7   7   4     2125.52     1946.48    138.81 o 
   9   7   4      763.64     1161.12    169.46 o 
  11   7   4    14654.18    13334.00    441.08 o 
  13   7   4    21476.10    21887.94    806.92 o 
  15   7   4    15914.67    16967.76    443.09 o 
  17   7   4     6608.70     6933.12    220.91 o 
  19   7   4      387.49      402.63    212.93 o 
  21   7   4    16847.53    15485.74    425.69 o 
  23   7   4    12756.84    13058.63    488.96 o 
  25   7   4    10642.64    11173.80    350.41 o 
  27   7   4     1888.53     1604.87    192.31 o 
  29   7   4       49.88     -106.37    208.94 o 
 -30   8   4     5455.50     4503.49    300.94 o 
 -28   8   4       16.92     1129.08    230.96 o 
 -26   8   4     1789.05     1700.52    195.77 o 
 -24   8   4    14718.42    15922.10    793.96 o 
 -22   8   4    11195.25    12189.10    311.44 o 
 -20   8   4       44.49     -187.01    318.37 o 
 -18   8   4     1426.63      926.42    445.61 o 
 -16   8   4    17060.37    18240.32    293.43 o 
 -14   8   4    43890.32    48710.56   1045.55 o 
 -12   8   4    10372.22     9898.89    477.17 o 
 -10   8   4      382.25      427.64    155.14 o 
  -8   8   4    15661.61    16184.13    271.03 o 
  -6   8   4      571.39     1089.85    201.35 o 
  -4   8   4      745.44      388.41    130.82 o 
  -2   8   4    30698.41    28423.94    569.61 o 
   0   8   4     3476.07     2882.40    141.55 o 
   2   8   4     2635.67     2956.50    154.17 o 
   4   8   4      469.79      409.25    106.89 o 
   6   8   4       55.28      135.23    139.68 o 
   8   8   4    36564.35    35352.13    680.36 o 
  10   8   4    60444.75    58094.06    875.34 o 
  12   8   4     4317.91     5227.05    202.93 o 
  14   8   4     2982.40     2952.38    206.38 o 
  16   8   4        8.80       39.65    177.37 o 
  18   8   4    19672.18    20595.02    218.12 o 
  20   8   4    26558.32    27023.53    858.95 o 
  22   8   4    11448.00    11393.09    347.80 o 
  24   8   4      139.26       83.32    200.09 o 
  26   8   4     1350.31     1319.17    321.92 o 
  28   8   4     2583.43     2599.65    229.75 o 
 -29   9   4      425.47     1334.88    403.09 o 
 -27   9   4     1178.18     1156.11    189.40 o 
 -25   9   4      398.56      475.03    271.60 o 
 -23   9   4    29844.95    33015.57    335.97 o 
 -21   9   4    36272.49    37242.48    627.45 o 
 -19   9   4    19071.57    19280.93    464.05 o 
 -17   9   4     8780.21     9226.35    188.08 o 
 -15   9   4     5041.70     9597.87   2217.29 o 
 -11   9   4    77874.69    81114.17    836.10 o 
  -9   9   4    94095.83    88818.16   1540.12 o 
  -7   9   4    26028.63    23283.59    404.82 o 
  -5   9   4      352.02      653.95    126.07 o 
  -3   9   4        3.08       18.47    111.79 o 
  -1   9   4    29002.95    25424.34    871.50 o 
   1   9   4    58306.05    57601.70   2539.64 o 
   3   9   4    28537.63    27997.37   1087.94 o 
   5   9   4      636.95      709.81    108.96 o 
   7   9   4      955.80      812.31    121.41 o 
   9   9   4     1929.48     2017.14    149.76 o 
  11   9   4    35155.02    39229.52    465.35 o 
  13   9   4    19021.74    20052.54    544.20 o 
  15   9   4    15178.09    16622.95    349.71 o 
  17   9   4    35727.43    37562.15    791.63 o 
  19   9   4     1514.23     1474.07    164.25 o 
  21   9   4     8130.77     8470.00    219.30 o 
  23   9   4    23751.29    25578.86    773.35 o 
  25   9   4     8164.79     7712.96    333.04 o 
  27   9   4     1353.61      982.97    285.54 o 
 -28  10   4     1064.27     1492.99    245.11 o 
 -26  10   4     1411.04     1206.80    151.51 o 
 -24  10   4     7784.08     7807.87    263.64 o 
 -22  10   4     5363.25     5566.09    204.54 o 
 -20  10   4       20.91     -163.03    375.16 o 
 -18  10   4     8789.17     7766.66    237.78 o 
 -16  10   4    26691.35    29162.08    328.97 o 
 -14  10   4    97681.01   104369.96    918.12 o 
 -12  10   4    60200.86    62778.52   1394.38 o 
 -10  10   4     1412.21     1829.54    292.89 o 
  -8  10   4    11299.56    10501.03    302.22 o 
  -6  10   4     1936.72     1895.55    110.22 o 
  -4  10   4      311.93      164.86    119.87 o 
  -2  10   4     8609.13     7630.77    209.57 o 
   0  10   4    10645.51     9935.06    623.37 o 
   2  10   4      415.51      391.29    113.75 o 
   4  10   4     1544.78     1142.97    114.26 o 
   6  10   4     2420.27     2441.12    109.91 o 
   8  10   4    37631.75    40252.69    882.83 o 
  10  10   4    47518.08    53465.09    732.41 o 
  12  10   4     2657.26     2833.05    189.27 o 
  14  10   4     3589.14     3700.91    200.79 o 
  16  10   4     6951.19     6572.03    187.87 o 
  18  10   4     8045.67     7871.61    215.78 o 
  20  10   4     8934.35     9391.71    198.78 o 
  22  10   4     6152.97     6468.34    188.08 o 
  24  10   4      303.05      400.93    165.58 o 
  26  10   4      966.92      759.75    199.56 o 
  28  10   4     2474.91     2472.56    267.78 o 
 -27  11   4       36.55       75.94    259.85 o 
 -25  11   4       11.86     -214.23    214.23 o 
 -23  11   4    11314.33    12065.51    322.73 o 
 -21  11   4    21239.50    22530.73    424.27 o 
 -19  11   4    21221.78    20906.66    258.06 o 
 -17  11   4     7373.93     6797.28    182.56 o 
 -15  11   4     1959.63     2325.16    179.93 o 
 -13  11   4    10036.07    20156.00   3119.95 o 
 -11  11   4    50749.06    49586.85    642.93 o 
  -9  11   4    38415.68    38173.32   1030.93 o 
  -7  11   4    17446.75    16629.59    870.47 o 
  -5  11   4    12088.90    12213.66    356.28 o 
  -3  11   4     7095.55     7581.66    220.10 o 
  -1  11   4    63189.89    63402.38   2302.60 o 
   1  11   4    53313.45    53072.49   2882.33 o 
   3  11   4     4944.58     4308.07    234.47 o 
   5  11   4      784.62     1040.98    183.38 o 
   7  11   4     7495.37     7657.98    184.25 o 
   9  11   4     1907.94     1625.88    308.98 o 
  11  11   4    24686.02    26122.13    403.50 o 
  13  11   4    10862.74    11815.30    200.10 o 
  15  11   4    12259.41    13140.59    212.06 o 
  17  11   4     8249.52     8371.31    270.91 o 
  19  11   4     1902.42     2401.73    196.54 o 
  21  11   4    13321.31    13620.81    427.23 o 
  23  11   4    19270.53    19780.85    737.68 o 
  25  11   4     8141.40     7634.65    320.41 o 
  27  11   4      610.00      863.68    205.15 o 
 -26  12   4     1567.22     1737.08    340.70 o 
 -24  12   4     8796.77     8913.51    472.88 o 
 -22  12   4      928.82     1324.95    180.19 o 
 -20  12   4      265.25      438.60    184.58 o 
 -18  12   4     3381.51     2798.04    164.56 o 
 -16  12   4    16015.73    16063.99    298.27 o 
 -14  12   4    76024.85    80314.41   1906.22 o 
 -12  12   4    54339.62    54924.37    717.61 o 
 -10  12   4       15.80       43.21    174.41 o 
  -8  12   4    20842.01    20035.48    654.76 o 
  -6  12   4     2399.59     2008.02    185.34 o 
  -4  12   4     9495.68     9217.99    221.31 o 
  -2  12   4    44317.91    46533.97    976.18 o 
   0  12   4    38419.39    43755.88   1542.72 o 
   2  12   4     2432.91     2590.99    175.20 o 
   4  12   4       88.27       53.84    184.12 o 
   6  12   4      168.27      119.34    194.71 o 
   8  12   4    23374.44    23521.12    920.30 o 
  10  12   4    25449.84    26006.58    536.02 o 
  12  12   4     1582.79     1773.86    180.29 o 
  14  12   4     2320.99     2212.89    172.94 o 
  16  12   4     4392.53     3979.13    181.50 o 
  18  12   4     2806.16     2891.85    196.49 o 
  20  12   4    12246.54    11757.13    622.47 o 
  22  12   4     2744.36     2806.93    181.86 o 
  24  12   4      243.25      189.45    277.50 o 
  26  12   4       84.74      278.12    175.26 o 
 -25  13   4      511.24      223.75    206.56 o 
 -23  13   4    12634.23    11113.71    552.16 o 
 -21  13   4    16480.42    17223.60    429.17 o 
 -19  13   4     4234.98     3916.57    212.45 o 
 -17  13   4     8772.05     9200.67    469.06 o 
 -15  13   4     7861.84     8449.18    362.51 o 
 -13  13   4     1471.78     3188.45    702.88 o 
 -11  13   4    34993.47    32752.02   1031.68 o 
  -9  13   4    49565.61    47140.91   1860.35 o 
  -7  13   4     8742.03     8831.71    312.35 o 
  -5  13   4     2315.99     2096.77    177.46 o 
  -3  13   4     2185.42     2395.65    197.24 o 
  -1  13   4    26545.63    28619.37   1151.22 o 
   1  13   4    11245.05    12544.24    489.90 o 
   3  13   4      417.10      499.51    164.84 o 
   5  13   4       49.11       96.38    205.25 o 
   7  13   4     7153.84     7961.94    339.66 o 
   9  13   4     1501.07     1139.84    161.83 o 
  11  13   4    13178.18    12931.19    195.93 o 
  13  13   4    18630.81    19446.89    403.46 o 
  15  13   4     8471.70     8530.22    177.15 o 
  17  13   4     3110.59     3556.14    193.92 o 
  19  13   4      371.17      200.71    163.93 o 
  21  13   4     9040.79     8588.62    195.59 o 
  23  13   4    11530.00    12010.01    278.80 o 
  25  13   4     2892.15     2398.09    240.64 o 
 -24  14   4     8589.61     7631.33    757.85 o 
 -22  14   4     1595.54     1536.41    150.68 o 
 -20  14   4     1763.26     1102.71    156.64 o 
 -18  14   4       21.81     -360.60    360.60 o 
 -16  14   4     2105.31     2962.78    272.87 o 
 -14  14   4    10242.34     9881.51    247.10 o 
 -12  14   4     4849.67     4835.27    165.48 o 
 -10  14   4     1052.20     1142.09    166.02 o 
  -8  14   4     9781.13     9466.71    237.73 o 
  -6  14   4     5644.81     5519.15    193.86 o 
  -4  14   4     1280.89     1281.41    214.00 o 
  -2  14   4    20397.09    21208.71    889.70 o 
   0  14   4    10099.29    10599.70    263.48 o 
   2  14   4     1371.11     1280.44    173.55 o 
   4  14   4     2620.49     2828.24    194.61 o 
   6  14   4      312.90      285.94    312.80 o 
   8  14   4     5858.66     5364.83    337.12 o 
  10  14   4     3516.59     3673.65    256.36 o 
  12  14   4      276.48      134.89    137.59 o 
  14  14   4       10.33       44.06    142.82 o 
  16  14   4       73.35      249.40    169.42 o 
  18  14   4     6305.00     6043.70    200.60 o 
  20  14   4     8104.51     7753.01    374.17 o 
  22  14   4     2553.72     3007.10    200.57 o 
  24  14   4      150.94      368.56    202.41 o 
 -23  15   4     5769.70     5756.54    215.50 o 
 -21  15   4    14954.77    14865.25    637.73 o 
 -19  15   4     2390.70     2468.70    199.78 o 
 -17  15   4     1780.82     1702.68    220.26 o 
 -15  15   4     4864.21     5804.02    450.49 o 
 -13  15   4      385.54     3871.48   1736.23 o 
 -11  15   4     6016.24     5237.59    279.71 o 
  -9  15   4     4780.09     4075.72    167.06 o 
  -7  15   4     6624.88     6580.05    304.36 o 
  -5  15   4      396.82      313.88    177.29 o 
  -3  15   4      467.50      327.35    156.61 o 
  -1  15   4    11181.43    12095.18    449.63 o 
   1  15   4    19753.84    21114.03    618.15 o 
   3  15   4      229.91     -203.63    203.63 o 
   5  15   4       88.68       41.27    217.79 o 
   7  15   4     7253.06     7490.59    431.84 o 
   9  15   4      108.42       16.16    169.78 o 
  11  15   4     9497.63     8860.15    285.96 o 
  13  15   4     8418.64     8548.77    209.07 o 
  15  15   4     1768.78     2024.58    200.91 o 
  17  15   4     1266.28     1539.50    181.94 o 
  19  15   4       58.44      -13.99    182.38 o 
  21  15   4     6418.98     6162.97    305.02 o 
  23  15   4     7952.67     7385.65    458.24 o 
 -22  16   4     1752.91     1664.53    223.88 o 
 -20  16   4     2353.10     1797.83    199.46 o 
 -18  16   4     3411.73     3005.00    225.70 o 
 -16  16   4     1466.78     1939.57    261.66 o 
 -14  16   4    10104.34    10447.92    336.66 o 
 -12  16   4     8043.71     7958.60    549.69 o 
 -10  16   4     1061.03     1144.11    210.82 o 
  -8  16   4       19.94      268.47    161.98 o 
  -6  16   4     6493.75     6066.59    361.12 o 
  -4  16   4     8813.48     8746.97    454.24 o 
  -2  16   4    10144.39    10456.52    325.13 o 
   0  16   4       13.25       90.83    148.03 o 
   2  16   4     4275.76     4304.60    193.05 o 
   4  16   4        4.93       73.36    142.71 o 
   6  16   4      836.18      344.37    153.44 o 
   8  16   4    13053.20    10953.78    206.26 o 
  10  16   4    19010.97    18794.94    503.12 o 
  12  16   4     3530.32     3424.42    184.09 o 
  14  16   4      274.21      346.65    201.91 o 
  16  16   4       21.86     -161.72    161.72 o 
  18  16   4     4802.17     4909.00    173.80 o 
  20  16   4    13665.59    14618.26    395.15 o 
 -21  17   4    13543.38    12273.35    830.16 o 
 -19  17   4     5773.66     5554.72    204.18 o 
 -17  17   4     1167.89     1152.83    155.76 o 
 -15  17   4     2074.08     2811.71    588.24 o 
 -13  17   4     2169.60     2834.86    895.94 o 
 -11  17   4    17962.07    17304.14    525.37 o 
  -9  17   4    13971.40    13774.96    592.98 o 
  -7  17   4     6806.14     6824.83    199.80 o 
  -5  17   4     1731.48     1338.39    168.23 o 
  -3  17   4      480.09      267.06    117.24 o 
  -1  17   4     3751.96     3949.75    246.14 o 
   1  17   4    25914.95    27229.84    519.68 o 
   3  17   4    20629.88    18961.54    576.10 o 
   5  17   4     9927.83     9863.89    404.96 o 
   7  17   4     7850.27     7503.05    444.62 o 
   9  17   4      905.07      915.66    182.18 o 
  11  17   4     8094.70     8335.13    318.16 o 
  13  17   4     9823.95     9761.10    384.12 o 
  15  17   4     3081.83     3006.61    224.04 o 
  17  17   4     2058.04     2314.53    233.82 o 
  19  17   4       55.27     -130.94    177.88 o 
 -18  18   4     3722.82     3592.57    317.91 o 
 -16  18   4     1582.23     2452.74    676.53 o 
 -14  18   4    11761.53    10420.92    539.81 o 
 -12  18   4    17708.30    15842.74    676.59 o 
 -10  18   4     2279.88     2007.76    221.34 o 
  -8  18   4     2572.03     2630.76    234.46 o 
  -6  18   4     4997.49     5436.43    268.89 o 
  -4  18   4    12061.39    12938.89    433.70 o 
  -2  18   4    11737.97    12475.87    802.94 o 
   0  18   4     2310.51     2614.58    279.54 o 
   2  18   4     1132.11     1468.26    181.37 o 
   4  18   4     3565.70     3589.89    299.68 o 
   6  18   4     4537.82     4630.87    367.37 o 
   8  18   4     8016.04     7358.56    229.92 o 
  10  18   4    14436.43    13167.76    610.21 o 
  12  18   4     2440.80     2677.80    170.42 o 
  14  18   4      409.21      515.11    166.78 o 
  16  18   4        1.60     -232.56    232.56 o 
  18  18   4     5885.79     5146.05    299.13 o 
 -17  19   4     1369.87     1263.10    335.63 o 
 -15  19   4      639.14      446.04    213.84 o 
 -13  19   4     3210.06     3696.27    224.58 o 
 -11  19   4    18942.51    16258.63   1132.00 o 
  -9  19   4    11894.26    10324.98    369.26 o 
  -7  19   4      723.87     1106.41    522.64 o 
  -5  19   4     1721.13     1503.33    152.55 o 
  -3  19   4      695.95      874.44    174.68 o 
  -1  19   4      818.44     1057.75    175.82 o 
   1  19   4     5722.15     6154.44    261.68 o 
   3  19   4     6291.06     6563.36    302.02 o 
   5  19   4     7056.25     6922.88    358.01 o 
   7  19   4     6529.04     6488.41    366.60 o 
   9  19   4       33.14      205.39    154.26 o 
  11  19   4    14735.21    13049.39    530.57 o 
  13  19   4    11592.19    11680.79    632.48 o 
  15  19   4     2652.45     2704.98    213.69 o 
 -14  20   4     4689.16     4412.15    391.31 o 
 -12  20   4     5376.76     5131.72    460.99 o 
 -10  20   4      751.43      310.83    316.82 o 
  -8  20   4      464.64      501.82    292.08 o 
  -6  20   4     4099.94     4181.09    189.11 o 
  -4  20   4    10905.97    10735.12    355.73 o 
  -2  20   4    12127.88    12085.48    232.50 o 
   0  20   4     2819.84     2837.56    357.57 o 
   2  20   4     2416.55     2630.51    160.53 o 
   4  20   4     6282.18     5534.57    292.54 o 
   6  20   4     4502.64     3777.19    237.12 o 
   8  20   4     7018.59     6792.86    438.31 o 
  10  20   4     6079.53     5448.39    261.49 o 
  12  20   4     1301.49      930.44    200.48 o 
 -11  21   4     7602.28     5639.29    201.64 o 
  -9  21   4     1781.18     1508.02    223.71 o 
  -7  21   4        4.13     -147.94    184.56 o 
  -5  21   4      160.56     -137.85    186.33 o 
  -3  21   4     1107.64     1579.40    189.67 o 
  -1  21   4      112.24     -178.61    203.40 o 
   1  21   4     4848.72     6117.35    357.11 o 
   3  21   4     1887.38     1946.94    179.33 o 
   5  21   4     1960.69     1575.74    162.33 o 
   7  21   4     1407.12     1275.09    187.85 o 
   9  21   4     1747.29     1357.44    201.19 o 
  -4  22   4     1711.68      994.18    220.42 o 
  -2  22   4     3831.15     3187.09    243.04 o 
   0  22   4     2066.26     2313.23    219.11 o 
   2  22   4      679.67      419.18    184.69 o 
   4  22   4     1369.66      907.20    205.85 o 
 -31   1   5       64.85      283.48    427.81 o 
 -29   1   5       65.90      -61.59    224.90 o 
 -27   1   5       22.40      -43.33    183.22 o 
 -25   1   5       35.47     -193.97    193.97 o 
 -21   1   5        0.13      326.82    183.33 o 
 -19   1   5       74.92     -234.06    234.06 o 
 -17   1   5      430.05     -307.26    307.26 o 
 -15   1   5      726.82      749.08    136.87 o 
 -13   1   5     6856.72     7355.85    664.56 o 
 -11   1   5     9856.10    19261.92   5493.87 o 
  -9   1   5     5732.67     6735.21   2466.00 o 
  -7   1   5    16120.02    15053.19    298.68 o 
  -5   1   5     5356.86     5326.04    295.00 o 
  -3   1   5     8711.09     7434.29    376.47 o 
  -1   1   5     4220.67     3323.53    326.76 o 
   1   1   5    25622.63    23759.34    447.37 o 
   3   1   5     7021.28     6643.34    265.77 o 
   5   1   5    80731.47    79546.37   1147.80 o 
   7   1   5       89.79      -46.64    184.82 o 
   9   1   5      132.57       49.68    150.85 o 
  11   1   5      763.48      413.63    142.56 o 
  13   1   5     1369.76     1448.21    127.40 o 
  15   1   5     2204.47     2165.86    133.72 o 
  17   1   5      335.96      215.17    178.26 o 
  19   1   5       82.53      -66.64    200.05 o 
  21   1   5       50.29      171.35    274.00 o 
  23   1   5       12.19     -201.66    201.66 o 
  25   1   5      158.86     -166.17    166.17 o 
  27   1   5        0.01     -272.42    272.42 o 
  29   1   5       89.41      -44.45    219.28 o 
  31   1   5       20.86      149.62    231.69 o 
 -32   2   5      127.18       16.26    194.62 o 
 -30   2   5       41.48      228.96    237.60 o 
 -28   2   5       31.75      201.38    164.27 o 
 -26   2   5     2186.50     1940.54    213.75 o 
 -24   2   5     1130.57      922.78    167.83 o 
 -22   2   5      738.08     2698.71    597.41 o 
 -20   2   5      661.47     6157.07   2077.55 o 
 -18   2   5        3.91     -237.57    237.57 o 
 -16   2   5      243.88     -184.92    184.92 o 
 -14   2   5     3069.77     2697.74    155.48 o 
 -12   2   5     5963.20     5613.35    178.21 o 
 -10   2   5     2358.00     2639.02    177.81 o 
  -8   2   5     4057.81     3642.80    199.96 o 
  -6   2   5     1974.82     1625.06    212.80 o 
  -4   2   5    10612.58    10798.17    309.42 o 
   0   2   5    22915.21    20645.47    354.83 o 
   2   2   5       27.29      199.35    201.32 o 
   4   2   5     1859.09     2319.27    229.98 o 
   6   2   5    64016.52    65328.19   1086.34 o 
   8   2   5    26131.87    27825.98    470.67 o 
  10   2   5     2468.41     2172.04    150.20 o 
  12   2   5       93.44     -136.58    136.58 o 
  14   2   5     1780.48     1612.21    133.06 o 
  16   2   5     1816.32     1504.07    195.67 o 
  18   2   5     1733.94     1718.18    192.08 o 
  20   2   5       21.73     -184.79    184.79 o 
  22   2   5     4217.29     3777.80    168.65 o 
  24   2   5     1325.48     1646.60    305.46 o 
  26   2   5      207.46      482.06    293.36 o 
  28   2   5      192.06     -162.26    162.26 o 
  30   2   5       13.37      111.14    260.14 o 
 -31   3   5      265.50     -128.70    353.66 o 
 -29   3   5      274.54      443.19    267.47 o 
 -27   3   5      592.04      331.16    203.15 o 
 -25   3   5       14.23      211.40    243.51 o 
 -23   3   5      157.20     1580.83    495.02 o 
 -21   3   5     1243.54     1675.90    310.88 o 
 -19   3   5     1875.19     2140.35    218.73 o 
 -17   3   5      393.81      231.81    214.58 o 
 -15   3   5     1176.94     1114.61    142.49 o 
 -13   3   5       14.05     -115.15    152.81 o 
 -11   3   5    10325.66    12559.36   1782.50 o 
  -9   3   5    15466.42    14484.41    620.26 o 
  -7   3   5     1879.75     1519.30    185.77 o 
  -5   3   5        0.43     -112.22    217.66 o 
  -3   3   5    12906.41    12098.57    300.18 o 
  -1   3   5     1032.93      943.48    203.05 o 
   1   3   5    69712.66    67878.68    457.02 o 
   3   3   5     1619.30     2226.24    219.19 o 
   5   3   5     2459.41     2208.60    170.63 o 
   7   3   5    30619.95    30863.04    278.96 o 
   9   3   5     3644.73     4102.45    157.74 o 
  11   3   5     5911.81     5388.42    271.22 o 
  13   3   5     1657.54     1662.68    136.31 o 
  15   3   5     1264.94     1078.26    230.27 o 
  17   3   5      120.87      -49.99    328.01 o 
  19   3   5     1547.71     1549.96    187.45 o 
  21   3   5     1832.80     1574.27    180.59 o 
  23   3   5       92.25      145.66    153.92 o 
  25   3   5       88.91       68.89    191.22 o 
  27   3   5       37.99      284.61    232.43 o 
  29   3   5     2636.90     2579.40    237.90 o 
  31   3   5      497.58      437.66    179.91 o 
 -30   4   5     1023.25      902.28    291.43 o 
 -28   4   5     2488.91     2523.04    289.33 o 
 -26   4   5     2169.40     1986.72    211.42 o 
 -24   4   5      847.81      869.23    149.06 o 
 -22   4   5    14426.85    16573.29    394.36 o 
 -20   4   5    12562.52    15026.80   1298.26 o 
 -18   4   5      300.25       75.49    244.77 o 
 -16   4   5     7044.38     6699.90    200.90 o 
 -14   4   5     6783.57     6810.51    169.27 o 
 -12   4   5    14498.69    20237.07   2848.24 o 
 -10   4   5    13054.39    13368.43    290.19 o 
  -8   4   5     6391.34     7200.61    193.10 o 
  -6   4   5    13795.89    13384.67    321.36 o 
  -4   4   5     4281.78     3759.50    195.82 o 
  -2   4   5    30433.72    27612.84    312.36 o 
   0   4   5     8774.25     8612.67    337.44 o 
   2   4   5   201219.95   218184.13   1385.65 o 
   4   4   5    46395.23    47788.51    342.72 o 
   6   4   5      686.64      867.55    142.56 o 
   8   4   5    18774.46    17180.62    211.99 o 
  10   4   5    13301.19    14031.94    206.19 o 
  12   4   5        0.94     -118.52    118.52 o 
  14   4   5      535.41      583.67    153.78 o 
  16   4   5      710.04      902.24    323.28 o 
  18   4   5      935.86     1164.95    186.68 o 
  20   4   5       43.51       85.34    181.65 o 
  22   4   5       13.19       30.05    192.15 o 
  24   4   5      485.77      511.05    214.03 o 
  26   4   5      170.87      152.72    198.79 o 
  28   4   5     2293.60     1965.35    309.61 o 
  30   4   5      153.83      -42.51    206.18 o 
 -31   5   5       43.66      761.93    227.29 o 
 -29   5   5      244.52      555.91    171.48 o 
 -27   5   5       24.73      223.80    167.53 o 
 -25   5   5       91.76     -222.91    233.96 o 
 -23   5   5      528.51      712.60    293.74 o 
 -21   5   5     1488.67     3282.17    863.39 o 
 -19   5   5     1721.15     1656.45    173.59 o 
 -17   5   5      160.33      204.67    257.42 o 
 -15   5   5      400.92      203.80    193.06 o 
 -13   5   5     6775.59     6030.52    174.91 o 
 -11   5   5     1781.77    16520.72   7496.39 o 
  -9   5   5     2667.04     2768.45    193.32 o 
  -7   5   5    43282.95    42573.53   1136.16 o 
  -5   5   5     6980.97     6475.33    163.51 o 
  -3   5   5        3.47      -43.95    157.21 o 
  -1   5   5     4406.49     4378.02    164.25 o 
   1   5   5     1026.24     1177.86    170.96 o 
   3   5   5    22458.51    23639.44    408.71 o 
   5   5   5     7736.51     7178.88    167.54 o 
   7   5   5    24833.08    25111.96    321.15 o 
   9   5   5     2536.26     1870.91    151.25 o 
  11   5   5    31506.00    31508.58    808.26 o 
  13   5   5    19797.77    20787.17    260.71 o 
  15   5   5      750.09      994.39    208.97 o 
  17   5   5     5082.27     5463.59    198.18 o 
  19   5   5    13341.79    14383.55    393.48 o 
  21   5   5     4193.44     4180.79    215.30 o 
  23   5   5      784.71     1153.44    208.97 o 
  25   5   5      296.11      353.31    184.03 o 
  27   5   5      442.84      704.74    236.78 o 
  29   5   5      409.12      437.66    283.47 o 
 -30   6   5        0.35       61.34    329.33 o 
 -28   6   5       82.25       17.43    189.91 o 
 -26   6   5      335.95      141.07    233.97 o 
 -24   6   5        2.35       86.51    197.20 o 
 -22   6   5     9281.58    14198.82    933.55 o 
 -20   6   5     1579.28     7422.19   1460.14 o 
 -18   6   5      194.30       43.14    233.84 o 
 -16   6   5    15547.35    16481.65    449.71 o 
 -14   6   5       20.59     3060.89   1203.71 o 
 -12   6   5       13.34     5157.66   1885.06 o 
 -10   6   5     9387.82     8347.13    169.68 o 
  -8   6   5      999.62     1363.10    147.45 o 
  -6   6   5     3649.44     3790.30    152.06 o 
  -4   6   5     8735.52     9288.95    297.04 o 
  -2   6   5      100.32       23.18    159.73 o 
   0   6   5      211.92      206.89    147.31 o 
   2   6   5    36679.82    37281.09    678.04 o 
   4   6   5    36121.82    38462.43    589.48 o 
   6   6   5       64.23      221.00    123.56 o 
   8   6   5     2771.42     2699.34    135.47 o 
  10   6   5      664.49      463.13    121.05 o 
  12   6   5    10449.31    10200.13    149.21 o 
  14   6   5     4965.40     4947.35    240.52 o 
  16   6   5      159.07       48.98    199.67 o 
  18   6   5      274.58      449.49    179.95 o 
  20   6   5       62.92      -36.74    173.21 o 
  22   6   5        0.05        1.11    146.24 o 
  24   6   5      813.82     1008.98    277.58 o 
  26   6   5      109.80     -131.90    234.38 o 
  28   6   5      937.78      918.25    196.99 o 
  30   6   5      320.59      344.31    177.72 o 
 -29   7   5      233.52      767.28    355.83 o 
 -27   7   5       35.85       39.79    189.86 o 
 -25   7   5      319.64     -227.60    227.60 o 
 -23   7   5     1084.67     1174.69    217.04 o 
 -21   7   5      237.12      108.35    216.01 o 
 -19   7   5       40.05      183.56    180.27 o 
 -17   7   5      291.97      230.02    201.01 o 
 -15   7   5     2629.14     3203.21    193.87 o 
 -13   7   5    25014.21    25134.91   1061.75 o 
 -11   7   5     1671.43     8219.47   2765.70 o 
  -9   7   5      707.73      575.41    334.70 o 
  -7   7   5       68.51     -119.69    130.44 o 
  -5   7   5      435.78      469.61    144.18 o 
  -3   7   5     1370.90     1492.19    130.28 o 
  -1   7   5      784.66     1086.11    138.49 o 
   1   7   5     5853.97     6973.49    297.55 o 
   3   7   5     1805.83     2590.20    151.13 o 
   5   7   5     2527.44     2174.91    139.58 o 
   7   7   5    23943.29    23585.72    253.25 o 
   9   7   5    37066.23    35366.82    751.19 o 
  11   7   5    34556.69    32833.53    209.23 o 
  13   7   5    41407.09    43714.14    534.88 o 
  15   7   5     1425.48     1933.93    179.97 o 
  17   7   5      477.85      350.44    178.53 o 
  19   7   5     1404.48     1679.45    173.31 o 
  21   7   5      301.24      446.56    219.78 o 
  23   7   5      101.94      -79.49    193.38 o 
  25   7   5      399.15      734.11    180.85 o 
  27   7   5      679.56      670.71    318.64 o 
  29   7   5      486.68      718.03    332.10 o 
 -30   8   5      359.47      641.71    223.13 o 
 -28   8   5       68.50     -200.16    232.77 o 
 -26   8   5      332.41      303.26    175.29 o 
 -24   8   5      345.15      334.54    239.01 o 
 -22   8   5     1035.04     6174.21   1179.91 o 
 -20   8   5     2879.63     4799.92    939.55 o 
 -18   8   5     1019.51     1218.49    195.01 o 
 -16   8   5     1460.38     1617.83    190.20 o 
 -14   8   5     1189.79     4376.91   1148.89 o 
 -12   8   5     1649.83     1600.32    468.18 o 
 -10   8   5     4048.86     3566.53    148.28 o 
  -8   8   5     7151.64     6352.57    147.92 o 
  -6   8   5       49.91      123.13    184.17 o 
  -4   8   5     6408.64     6776.45    168.40 o 
  -2   8   5    30570.16    30167.51    472.46 o 
   0   8   5     7063.82     9144.56    329.31 o 
   2   8   5      402.30      330.12    120.59 o 
   4   8   5     1596.81     1802.02    114.23 o 
   6   8   5      151.14      158.80    138.29 o 
   8   8   5     7542.02     8783.14    164.69 o 
  10   8   5       65.71        4.19    112.97 o 
  12   8   5     1383.40     1153.95    461.25 o 
  14   8   5     2595.05     2606.28    269.07 o 
  16   8   5      149.17      -59.62    164.29 o 
  18   8   5     3376.07     3233.46    307.46 o 
  20   8   5      109.61      -81.39    181.26 o 
  22   8   5     1415.89     1577.95    197.91 o 
  24   8   5       17.73      492.12    433.97 o 
  26   8   5       11.90       37.04    172.72 o 
  28   8   5        2.51     -253.92    253.92 o 
 -29   9   5       24.75       70.69    206.23 o 
 -27   9   5      234.10      146.17    169.72 o 
 -25   9   5      717.02      386.07    198.02 o 
 -23   9   5      284.19     2542.74    241.66 o 
 -21   9   5       90.34      415.78    179.73 o 
 -19   9   5      518.25      328.67    155.21 o 
 -17   9   5      443.88      113.47    175.11 o 
 -15   9   5     2156.63     2515.32    185.53 o 
 -13   9   5    19267.92    19658.13    531.10 o 
 -11   9   5     9244.60    15521.58   2690.12 o 
  -9   9   5     3089.45     3573.12    412.78 o 
  -7   9   5     3235.04     2977.15    162.11 o 
  -5   9   5     7164.70     6035.46    176.47 o 
  -3   9   5      182.79      268.79     96.93 o 
  -1   9   5       30.82       23.50    128.76 o 
   1   9   5    12004.13    11568.92    305.51 o 
   3   9   5      969.29      592.49    125.24 o 
   5   9   5     2113.03     1318.01    109.87 o 
   7   9   5       68.39      113.77    109.36 o 
   9   9   5      349.75      266.33    161.62 o 
  11   9   5    23417.67    25616.58    391.22 o 
  13   9   5    14464.55    15533.63    391.52 o 
  15   9   5      119.84      -13.39    175.15 o 
  17   9   5     2870.45     2673.08    176.30 o 
  19   9   5      320.77      395.68    158.77 o 
  21   9   5       47.70      -74.95    196.02 o 
  23   9   5      117.93      290.09    202.69 o 
  25   9   5      154.23      -27.71    162.03 o 
  27   9   5        6.88     -234.13    234.13 o 
 -28  10   5       13.86      317.98    225.55 o 
 -26  10   5      553.32      677.43    150.11 o 
 -24  10   5     1035.71     1195.47    171.73 o 
 -22  10   5     7698.72    10612.57    907.30 o 
 -20  10   5     9608.02     8274.97    381.66 o 
 -18  10   5     5346.06     4926.67    178.15 o 
 -16  10   5     1660.79     1277.07    170.86 o 
 -14  10   5      904.17    10973.58   3403.47 o 
 -12  10   5    23459.94    26092.10   1174.58 o 
 -10  10   5    13836.47    14602.02    304.44 o 
  -8  10   5    12958.98    12978.43    374.05 o 
  -6  10   5        3.09       43.99    114.66 o 
  -4  10   5    10450.25     9616.40    165.67 o 
  -2  10   5    10640.10     9788.50    249.06 o 
   0  10   5     5283.35     5506.25    212.66 o 
   2  10   5     2203.80     1851.83    127.14 o 
   4  10   5       10.36     -125.70    131.65 o 
   6  10   5      130.24       91.82    107.20 o 
   8  10   5      273.71      249.78    184.40 o 
  10  10   5     5988.65     6223.85    223.10 o 
  12  10   5      326.38     -499.78    499.78 o 
  14  10   5     1341.16      832.41    185.66 o 
  16  10   5     8046.42     8259.87    200.77 o 
  18  10   5    11531.75    11989.14    194.98 o 
  20  10   5       22.74      -57.15    167.39 o 
  22  10   5      310.45       77.89    236.50 o 
  24  10   5       29.74      -29.86    160.66 o 
  26  10   5      494.53      396.49    195.12 o 
 -27  11   5     1497.92     1250.99    331.68 o 
 -25  11   5     1091.76     1066.97    176.10 o 
 -23  11   5     1338.63     2727.42    240.21 o 
 -21  11   5     2063.29     2398.26    490.17 o 
 -19  11   5      126.13      185.15    192.18 o 
 -17  11   5       12.83      -49.49    283.88 o 
 -15  11   5     7089.42     7125.06    191.28 o 
 -13  11   5    15773.83    16300.09    241.66 o 
 -11  11   5     3003.50     4931.67   1300.84 o 
  -9  11   5      363.99     3052.21   1007.68 o 
  -7  11   5     1454.21     1360.36    225.23 o 
  -5  11   5      520.16      512.59    183.68 o 
  -3  11   5       23.60      -43.68    136.07 o 
  -1  11   5    19597.42    18402.40    479.25 o 
   1  11   5    28842.27    28226.79    805.58 o 
   3  11   5     8607.89     9227.64    342.69 o 
   5  11   5     1326.11     1665.99    199.97 o 
   7  11   5     1383.74     1425.51    184.08 o 
   9  11   5    13228.68    13690.89    525.89 o 
  11  11   5     9842.76     9970.28    347.57 o 
  13  11   5     1312.38     1412.45    192.06 o 
  15  11   5     6029.22     6119.57    169.86 o 
  17  11   5      390.36      699.74    155.32 o 
  19  11   5       16.27     -188.90    188.90 o 
  21  11   5     2618.23     2582.07    174.95 o 
  23  11   5     1226.38     1073.26    241.48 o 
  25  11   5      502.47      562.94    231.16 o 
  27  11   5     1152.43     1354.74    367.70 o 
 -26  12   5      371.06      319.16    290.22 o 
 -24  12   5       24.45      -58.65    243.35 o 
 -22  12   5     1549.93     3870.91    554.19 o 
 -20  12   5     7631.21     7130.53    197.34 o 
 -18  12   5     1051.13      815.20    216.90 o 
 -16  12   5     1149.67     1274.75    270.53 o 
 -14  12   5     1407.33     8981.05   2555.23 o 
 -12  12   5    12448.19    13410.06   1227.39 o 
 -10  12   5     9838.09     9952.07    210.38 o 
  -8  12   5    20039.97    20678.26    796.90 o 
  -6  12   5      226.71      379.41    176.30 o 
  -4  12   5    16697.85    17583.62    446.42 o 
  -2  12   5     5098.98     4618.67    147.64 o 
   0  12   5     1096.69      850.88    184.59 o 
   2  12   5     2252.86     2204.38    172.45 o 
   4  12   5     2697.64     3087.84    184.90 o 
   6  12   5      473.20      303.90    176.25 o 
   8  12   5    15738.72    15741.80    243.39 o 
  10  12   5      692.74       -5.88    400.13 o 
  12  12   5      356.58     -103.09    351.26 o 
  14  12   5     1660.90     1450.70    184.11 o 
  16  12   5     6494.75     6591.00    241.80 o 
  18  12   5      538.08      622.51    188.15 o 
  20  12   5     1352.40     1027.22    170.87 o 
  22  12   5      872.80      976.52    176.22 o 
  24  12   5     1028.51     1354.99    293.54 o 
  26  12   5     1111.74     1361.35    247.71 o 
 -25  13   5      325.78      183.04    191.18 o 
 -23  13   5      510.97     1191.34    233.65 o 
 -21  13   5     3834.21     3658.98    193.57 o 
 -19  13   5      993.87     1055.55    172.13 o 
 -17  13   5      200.36      548.40    211.18 o 
 -15  13   5     6923.77     6506.15    172.81 o 
 -13  13   5     1984.43     2109.14    280.21 o 
 -11  13   5      142.95     1970.65   1013.90 o 
  -9  13   5      346.44     2094.18   1061.97 o 
  -7  13   5      235.16       27.19    172.61 o 
  -5  13   5     2738.84     2494.17    179.37 o 
  -3  13   5      510.85      181.24    137.60 o 
  -1  13   5    21547.18    24232.93    844.56 o 
   1  13   5    17493.86    19351.23    694.62 o 
   3  13   5    10374.24    10753.11    239.71 o 
   5  13   5     4912.65     4619.85    215.54 o 
   7  13   5       11.73     -158.54    158.54 o 
   9  13   5     5023.91     5448.06    214.65 o 
  11  13   5     5735.18     5121.56    157.73 o 
  13  13   5    17214.51    17265.70    731.59 o 
  15  13   5     5337.52     5473.45    495.80 o 
  17  13   5     1150.78     1323.39    184.11 o 
  19  13   5     1116.72     1154.51    178.99 o 
  21  13   5     1731.74     1840.13    163.03 o 
  23  13   5     2794.05     3099.16    251.59 o 
  25  13   5     1558.80     1554.70    191.11 o 
 -24  14   5      317.73      306.13    224.78 o 
 -22  14   5       45.50      179.72    152.80 o 
 -20  14   5      683.83      466.14    178.00 o 
 -18  14   5      864.84     1134.81    157.00 o 
 -16  14   5     2380.64     2638.46    190.57 o 
 -14  14   5        0.06      199.62    172.83 o 
 -12  14   5     3152.14     3041.31    159.43 o 
 -10  14   5    22845.82    22435.71    622.46 o 
  -8  14   5     6186.60     5286.01    391.50 o 
  -6  14   5      283.35       63.27    184.65 o 
  -4  14   5    10032.27    10249.21    302.98 o 
  -2  14   5      114.48       -7.32    142.18 o 
   0  14   5        3.48      121.22    188.25 o 
   2  14   5     1611.39     1860.03    210.83 o 
   4  14   5     5717.28     6045.19    541.49 o 
   6  14   5    11919.59    12229.19    457.93 o 
   8  14   5     8976.76     8368.98    328.22 o 
  10  14   5     1196.70     1457.03    172.43 o 
  12  14   5      116.07     -125.87    157.05 o 
  14  14   5     2687.34     3062.75    173.92 o 
  16  14   5      943.79     1066.70    160.99 o 
  18  14   5     1284.59     1144.46    177.78 o 
  20  14   5       95.47      -98.79    186.85 o 
  22  14   5     1184.11     1019.87    232.33 o 
  24  14   5      278.43     -202.13    202.13 o 
 -23  15   5     1044.02     2032.20    361.54 o 
 -21  15   5      415.88      422.91    208.64 o 
 -19  15   5       36.33     -128.84    138.50 o 
 -17  15   5      379.80      197.63    161.67 o 
 -15  15   5     4857.00     4571.15    270.07 o 
 -13  15   5     3189.25     3199.72    278.07 o 
 -11  15   5      593.70      889.49    175.74 o 
  -9  15   5     2464.82     2113.48    168.98 o 
  -7  15   5        1.24     -159.10    159.10 o 
  -5  15   5       10.92        9.94    148.00 o 
  -3  15   5     5788.33     5872.74    166.78 o 
  -1  15   5    24401.33    28729.32   1141.62 o 
   1  15   5    13224.42    14123.18    191.68 o 
   3  15   5     1819.80     1466.53    156.87 o 
   5  15   5     4507.00     3746.45    233.22 o 
   7  15   5        0.45     -157.34    157.34 o 
   9  15   5     1931.58     1868.28    217.55 o 
  11  15   5    21680.95    19462.02    331.91 o 
  13  15   5    18429.91    19733.92    516.68 o 
  15  15   5     6541.33     6466.48    239.51 o 
  17  15   5     1939.18     1821.61    233.23 o 
  19  15   5       87.93      201.53    143.69 o 
  21  15   5     3840.76     3703.51    260.37 o 
 -22  16   5     1149.05     1370.90    177.28 o 
 -20  16   5     4451.18     4077.79    244.46 o 
 -18  16   5     1710.43     1656.50    190.40 o 
 -16  16   5       31.58     -106.44    208.76 o 
 -14  16   5     2790.66     2684.90    178.16 o 
 -12  16   5     7585.03     8002.73    221.39 o 
 -10  16   5    19991.08    19714.10    677.60 o 
  -8  16   5    12335.93    11320.12    398.05 o 
  -6  16   5       45.75      -90.17    186.73 o 
  -4  16   5     4541.16     4176.39    145.27 o 
  -2  16   5    11513.37    12357.41    523.97 o 
   0  16   5     3611.19     4278.30    206.41 o 
   2  16   5      870.30      570.65    211.89 o 
   4  16   5        0.90      330.84    210.44 o 
   6  16   5     1728.82     1296.84    168.41 o 
   8  16   5     3764.65     3530.27    170.66 o 
  10  16   5      944.79      856.63    207.87 o 
  12  16   5     3052.44     2921.24    186.58 o 
  14  16   5     2423.28     2309.66    184.11 o 
  16  16   5     1900.11     2079.69    155.83 o 
  18  16   5      557.92      358.41    235.74 o 
  20  16   5       28.33      257.37    227.27 o 
 -21  17   5      980.53      774.65    210.69 o 
 -19  17   5      268.71      309.44    222.69 o 
 -17  17   5      919.48      554.27    189.74 o 
 -15  17   5      915.84      808.11    225.23 o 
 -13  17   5     4004.62     3706.48    223.66 o 
 -11  17   5     3507.39     3958.03    513.30 o 
  -9  17   5     1011.13     1409.40    232.19 o 
  -7  17   5      343.53      -57.09    236.37 o 
  -5  17   5      180.24      180.10    189.65 o 
  -3  17   5     4531.35     4774.99    174.45 o 
  -1  17   5     7046.06     7512.42    499.01 o 
   1  17   5     5019.40     5335.50    243.60 o 
   3  17   5      580.08      551.07    167.44 o 
   5  17   5      211.95      426.08    171.46 o 
   7  17   5      492.88      245.73    199.20 o 
   9  17   5     4603.27     4117.63    316.17 o 
  11  17   5    15821.45    15326.53    698.10 o 
  13  17   5    11861.34    11426.35    338.91 o 
  15  17   5    12915.64    12133.35    259.55 o 
  17  17   5     3055.92     2270.09    199.68 o 
  19  17   5     1532.87     1472.07    257.53 o 
 -18  18   5     3414.67     2806.98    362.17 o 
 -16  18   5      504.82      297.16    204.99 o 
 -14  18   5       68.78       30.76    163.66 o 
 -12  18   5     6100.81     5938.06    223.66 o 
 -10  18   5    16350.05    15177.63    786.48 o 
  -8  18   5     9740.20     9068.50    429.10 o 
  -6  18   5     1965.06     1846.73    207.90 o 
  -4  18   5        0.06      -37.92    231.25 o 
  -2  18   5     3847.63     4367.66    295.59 o 
   0  18   5     3235.75     4225.22    175.84 o 
   2  18   5      105.68      -74.68    282.14 o 
   4  18   5      753.31     1049.06    178.93 o 
   6  18   5     3948.10     3808.90    186.49 o 
   8  18   5     7797.80     7293.31    544.87 o 
  10  18   5     1885.94     1817.15    201.46 o 
  12  18   5      894.59     1032.91    192.12 o 
  14  18   5      533.63      545.02    207.34 o 
  16  18   5      411.64       89.13    202.44 o 
  18  18   5     2071.09     1669.52    211.86 o 
 -17  19   5        0.51     -130.28    215.57 o 
 -15  19   5      892.73     1001.46    194.25 o 
 -13  19   5     5163.34     4633.49    303.95 o 
 -11  19   5     7605.09     7765.18    576.71 o 
  -9  19   5      185.95      384.87    234.60 o 
  -7  19   5      932.73      773.39    220.49 o 
  -5  19   5     1520.23     1397.78    152.63 o 
  -3  19   5      530.26      604.33    191.25 o 
  -1  19   5     1525.07     2170.59    289.45 o 
   1  19   5      918.46     1081.00    191.77 o 
   3  19   5       94.11      167.33    212.23 o 
   5  19   5      595.63      600.11    159.23 o 
   7  19   5      443.42      230.08    158.70 o 
   9  19   5      665.75      504.48    347.96 o 
  11  19   5    10836.63     9924.27    413.54 o 
  13  19   5     8643.39     8048.09    257.71 o 
  15  19   5     4404.49     3369.23    297.03 o 
 -14  20   5      995.91     1258.92    211.04 o 
 -12  20   5     2745.54     2508.61    197.98 o 
 -10  20   5     6486.87     5654.47    341.85 o 
  -8  20   5     2110.98     2317.05    220.68 o 
  -6  20   5      274.15      132.90    152.39 o 
  -4  20   5       20.79     -136.23    136.23 o 
  -2  20   5      168.94      205.59    181.46 o 
   0  20   5      613.72      515.43    155.50 o 
   2  20   5      386.14      195.74    130.46 o 
   4  20   5      503.92      191.15    154.10 o 
   6  20   5     2027.45     1398.76    158.77 o 
   8  20   5     3161.94     3205.91    298.96 o 
  10  20   5     1625.67     1376.20    336.28 o 
  12  20   5      166.95      353.73    292.60 o 
  -9  21   5      222.71      287.01    197.29 o 
  -7  21   5      173.30      -52.89    196.63 o 
  -5  21   5     1196.06     1524.85    199.14 o 
  -3  21   5     5748.67     5661.58    234.71 o 
  -1  21   5     3347.61     3138.31    208.49 o 
   1  21   5     1968.08     2075.89    251.15 o 
   3  21   5     4263.43     4821.52    198.35 o 
   5  21   5     6353.32     5751.67    219.54 o 
   7  21   5     1395.77     1483.98    202.46 o 
   9  21   5     3177.61     3234.72    348.02 o 
  -4  22   5        3.59      536.85    355.19 o 
  -2  22   5     1375.55      991.00    239.03 o 
   0  22   5     2684.99     2144.93    230.44 o 
   2  22   5     3270.35     2776.44    181.97 o 
 -32   0   6     8364.60     6937.47    351.19 o 
 -30   0   6     7342.01     7261.20    436.47 o 
 -28   0   6     7021.75     6561.91    281.50 o 
 -26   0   6      287.54       60.79    234.53 o 
 -24   0   6    31068.11    30113.90   1106.98 o 
 -22   0   6    91988.20    90430.20   1949.65 o 
 -20   0   6    28673.65    29875.97   1479.00 o 
 -18   0   6    17677.18    18768.49   1421.56 o 
 -16   0   6     5504.00     4494.92    238.84 o 
 -14   0   6    85339.08    81906.78   1382.39 o 
 -12   0   6    95180.34    83823.30   2799.74 o 
 -10   0   6     5334.56     4462.25    288.18 o 
  -8   0   6    21662.77    21603.43    528.29 o 
  -6   0   6     4340.87     4042.78    370.12 o 
  -4   0   6    52891.25    54087.60   1963.89 o 
  -2   0   6    29864.31    23508.11   1500.94 o 
   4   0   6    64324.26    66280.19    981.97 o 
   6   0   6   138824.98   141901.88    823.35 o 
   8   0   6    12678.25    11507.00    477.85 o 
  10   0   6   227794.55   227683.48   1392.45 o 
  12   0   6   100465.20    90472.84    986.71 o 
  14   0   6    34784.02    31310.96    610.27 o 
  16   0   6       54.43      107.44    272.22 o 
  18   0   6    11060.73    11822.31    446.62 o 
  20   0   6    27365.11    26085.43   1372.89 o 
  22   0   6    71636.88    71403.52    426.35 o 
  24   0   6    46069.14    48833.93    400.72 o 
  26   0   6     2657.66     1968.45    316.54 o 
  28   0   6      677.04      941.33    310.44 o 
  30   0   6     2579.82     3110.75    364.52 o 
 -31   1   6    10228.35    10439.92    602.75 o 
 -29   1   6     4615.26     5203.63    263.16 o 
 -27   1   6     3938.53     3522.95    223.47 o 
 -25   1   6    13598.57    13724.69    636.07 o 
 -23   1   6     6532.37     5654.56    451.55 o 
 -21   1   6     8076.18     8693.91    449.98 o 
 -19   1   6    10125.12    10212.34    398.89 o 
 -17   1   6    11882.43    11757.34    674.31 o 
 -15   1   6    23478.87    22775.62    376.44 o 
 -13   1   6     1042.22      725.05    146.84 o 
 -11   1   6     3062.62     3481.61    193.24 o 
  -9   1   6       17.28      180.29    185.83 o 
  -7   1   6    89199.36    84255.95   1175.01 o 
  -5   1   6    52793.56    55513.48    555.66 o 
  -3   1   6     3303.18     2883.00    397.04 o 
  -1   1   6     2709.28     2305.74    261.22 o 
   1   1   6    71560.32    71793.02   1379.10 o 
   3   1   6    82644.96    84706.86   1804.12 o 
   5   1   6    55518.39    51103.34    516.96 o 
   7   1   6   115424.62   115612.64   1415.18 o 
   9   1   6    83104.63    76356.40    881.36 o 
  11   1   6     1094.74      836.12    329.55 o 
  13   1   6       59.79     -134.80    134.80 o 
  15   1   6    14352.55    14441.23    249.03 o 
  17   1   6    48063.16    50543.90    314.57 o 
  19   1   6    37755.06    39381.36    674.49 o 
  21   1   6    14262.58    15230.08    314.67 o 
  23   1   6     1024.41     1177.60    194.32 o 
  25   1   6     5101.65     4710.76    219.20 o 
  27   1   6     1013.08      953.39    177.38 o 
  29   1   6     4444.01     4326.03    271.76 o 
 -32   2   6     5853.86     4255.17    219.84 o 
 -30   2   6     5967.27     6728.45    234.55 o 
 -28   2   6    12400.41    12841.98    680.36 o 
 -26   2   6      235.98      196.18    209.14 o 
 -24   2   6    24155.62    23762.52    235.11 o 
 -22   2   6    73083.79    76382.83   2352.05 o 
 -20   2   6    19531.34    18941.27    246.24 o 
 -18   2   6     4638.52     5222.13    190.68 o 
 -16   2   6     3757.22     3475.87    280.86 o 
 -14   2   6    41963.36    36864.91    647.10 o 
 -12   2   6    16574.87    13562.52    210.50 o 
 -10   2   6    14941.71    13226.90    237.89 o 
  -8   2   6     3038.21     2694.99    186.94 o 
  -6   2   6      913.76      658.92    194.11 o 
  -4   2   6     6426.22     7194.47    268.21 o 
  -2   2   6    34782.52    33357.50    832.88 o 
   2   2   6    56581.68    54218.42   1101.52 o 
   4   2   6    39114.08    38150.86    352.63 o 
   6   2   6    51035.10    53572.96    544.87 o 
   8   2   6     8748.66     7648.45    179.32 o 
  10   2   6    68459.14    60697.25    783.70 o 
  12   2   6    54960.23    46650.82   1387.54 o 
  14   2   6    26189.98    23252.70    322.43 o 
  16   2   6      809.36     1029.85    172.38 o 
  18   2   6     8264.19     8610.26    205.54 o 
  20   2   6    27634.04    30018.54    509.43 o 
  22   2   6    52845.88    53552.64   1415.56 o 
  24   2   6    15626.34    15634.44    247.04 o 
  26   2   6     3959.07     3363.49    179.35 o 
  28   2   6     2153.20     2822.39    505.01 o 
  30   2   6      327.10      112.94    191.97 o 
 -31   3   6     3649.38     3135.70    215.77 o 
 -29   3   6     8557.69     8583.18    498.66 o 
 -27   3   6     9784.46     9491.19    491.14 o 
 -25   3   6     7236.01     8455.82    392.34 o 
 -23   3   6     2293.51     1756.79    189.19 o 
 -21   3   6     2832.73     2916.81    293.05 o 
 -19   3   6     9946.91    10541.25    239.71 o 
 -17   3   6     1841.31     2009.42    199.14 o 
 -15   3   6     8858.79     8181.44    160.32 o 
 -13   3   6      634.45      543.54    166.63 o 
 -11   3   6     1399.13     1412.99    158.90 o 
  -9   3   6     4789.71     3848.96    191.18 o 
  -7   3   6    15133.85    16528.94    262.77 o 
  -5   3   6    18024.73    19191.80    300.58 o 
  -3   3   6     2019.65     2055.45    230.60 o 
  -1   3   6      431.98      479.25    233.05 o 
   1   3   6    76075.96    76792.70   1044.54 o 
   3   3   6     7194.53     6963.36    226.29 o 
   5   3   6    16062.62    16511.77    219.27 o 
   7   3   6     1317.48     1047.86    139.89 o 
   9   3   6      129.84      160.76    127.26 o 
  11   3   6      322.50      161.20    129.08 o 
  13   3   6     5278.99     4544.98    174.82 o 
  15   3   6    12534.96    12414.48    301.52 o 
  17   3   6    39520.41    42280.60    550.46 o 
  19   3   6    23860.53    24033.89    466.84 o 
  21   3   6     3134.20     3187.10    207.33 o 
  23   3   6     7702.89     7393.19    222.63 o 
  25   3   6     3873.44     3966.40    197.02 o 
  27   3   6     1260.05     1444.15    241.93 o 
  29   3   6     1417.87     2012.66    224.26 o 
 -30   4   6     5167.48     4973.33    222.10 o 
 -28   4   6     1690.20     1725.86    201.37 o 
 -26   4   6       54.59      334.79    280.87 o 
 -24   4   6    15308.18    14720.76    261.45 o 
 -22   4   6    28781.06    28571.03    318.51 o 
 -20   4   6    27770.75    26530.79    987.34 o 
 -18   4   6     5329.28     6072.54    218.42 o 
 -16   4   6     6317.78     5848.38    320.09 o 
 -14   4   6     5756.90     4636.52    147.14 o 
 -12   4   6    67384.97    62696.59   1054.29 o 
 -10   4   6    24868.47    23049.47    414.93 o 
  -8   4   6     8334.31     8236.36    194.41 o 
  -6   4   6     1477.28     1688.53    173.00 o 
  -4   4   6    54575.64    55530.77    733.40 o 
  -2   4   6    20947.22    17916.27    287.45 o 
   0   4   6    46150.36    44542.82    726.70 o 
   2   4   6    18525.67    17037.78    291.45 o 
   4   4   6     3360.17     3620.26    185.72 o 
   6   4   6     3024.61     2833.90    155.33 o 
   8   4   6    28526.91    27171.58    535.60 o 
  10   4   6    86486.23    79113.80   1915.45 o 
  12   4   6   117765.65   110514.92   1749.68 o 
  14   4   6    23447.06    26283.63    292.87 o 
  16   4   6    12389.83    13415.34    468.31 o 
  18   4   6     1153.73      928.85    202.84 o 
  20   4   6    28251.88    28895.42   1213.71 o 
  22   4   6    39754.84    39766.53   1326.46 o 
  24   4   6     9969.34    11028.11    216.41 o 
  26   4   6     6550.41     6134.36    360.82 o 
  28   4   6     1573.81     1166.33    248.26 o 
  30   4   6       82.88      -83.78    221.84 o 
 -31   5   6     2161.06     1893.66    211.18 o 
 -29   5   6     6654.60     6179.92    206.80 o 
 -27   5   6     8315.70     7551.77    188.17 o 
 -25   5   6     7712.87     8244.88    211.44 o 
 -23   5   6       12.62      -71.93    162.56 o 
 -21   5   6     2481.22     2595.20    396.89 o 
 -19   5   6     4276.16     5557.11    319.02 o 
 -17   5   6     4992.09     5017.45    215.91 o 
 -15   5   6     5225.67     5686.42    297.45 o 
 -13   5   6     1971.91     1263.84    143.75 o 
 -11   5   6    53224.80    55047.07   1019.05 o 
  -9   5   6    17131.57    17060.57    276.19 o 
  -7   5   6    12267.41    13021.50    244.22 o 
  -5   5   6     5963.61     5032.98    183.42 o 
  -3   5   6     3002.16     2965.56    138.70 o 
  -1   5   6      253.20      572.31    137.39 o 
   1   5   6    16960.77    17231.70    509.26 o 
   3   5   6    12128.20    12608.13    249.70 o 
   5   5   6    40479.75    45357.13   1116.35 o 
   7   5   6    12789.91    10815.29    179.78 o 
   9   5   6    20364.56    18698.76    207.33 o 
  11   5   6       37.90     -123.79    127.21 o 
  13   5   6    15498.03    14284.29    536.08 o 
  15   5   6    11381.72    10960.86    257.36 o 
  17   5   6    17327.23    18042.80    630.19 o 
  19   5   6    18747.80    18765.48    348.53 o 
  21   5   6     2929.13     2882.48    164.34 o 
  23   5   6     1500.31     1647.25    199.11 o 
  25   5   6     1734.44     1753.49    187.00 o 
  27   5   6      455.18      403.25    176.34 o 
  29   5   6      860.00     1661.86    618.05 o 
 -30   6   6     2439.50     2608.40    383.37 o 
 -28   6   6       86.12      158.87    214.12 o 
 -26   6   6       32.48     -138.83    181.97 o 
 -24   6   6    14485.03    15374.44    768.49 o 
 -22   6   6    28115.36    26807.84    539.73 o 
 -20   6   6    20274.37    21006.67    362.33 o 
 -18   6   6     5786.59     5786.28    248.78 o 
 -16   6   6     4276.28     4174.27    240.87 o 
 -14   6   6      600.75     -308.79    502.82 o 
 -12   6   6    63999.76    62689.41    720.86 o 
 -10   6   6    79709.16    83032.09   1366.15 o 
  -8   6   6     2529.42     1802.65    165.05 o 
  -6   6   6     2515.44     2380.92    156.59 o 
  -4   6   6    32643.31    33406.28    449.12 o 
  -2   6   6    17006.97    14270.09    504.37 o 
   0   6   6    21759.52    18790.50    448.15 o 
   2   6   6    36904.33    34687.92    778.42 o 
   4   6   6     6538.56     5640.64    159.38 o 
   6   6   6      240.88      420.50    145.68 o 
   8   6   6    25490.61    24561.86    252.69 o 
  10   6   6    98704.11    97100.16   1277.07 o 
  12   6   6    50882.08    45930.58   1086.60 o 
  14   6   6    21258.98    22482.82    398.30 o 
  16   6   6    14415.11    14961.78    254.63 o 
  18   6   6     2707.66     2395.08    220.45 o 
  20   6   6    37669.00    38114.64   1094.75 o 
  22   6   6    25786.24    25326.27    855.83 o 
  24   6   6    10363.35    10866.15    588.07 o 
  26   6   6     4151.13     3942.73    406.29 o 
  28   6   6      425.45      541.39    269.25 o 
 -29   7   6      953.96     1712.95    231.83 o 
 -27   7   6     2588.18     2851.50    216.75 o 
 -25   7   6     9254.34    10045.30    239.06 o 
 -23   7   6     1477.20     1390.19    220.84 o 
 -21   7   6    10119.26    11229.86    277.96 o 
 -19   7   6    12376.89    11921.57    223.66 o 
 -17   7   6     4740.78     4883.60    274.41 o 
 -15   7   6    11521.26    11851.99    267.78 o 
 -13   7   6      507.42     1403.80    659.98 o 
 -11   7   6     7182.51     6624.09    145.87 o 
  -9   7   6    26299.92    24885.65    451.50 o 
  -7   7   6    14338.55    14069.11    329.17 o 
  -5   7   6     6025.31     5783.33    163.97 o 
  -3   7   6    12250.84    11317.57    263.01 o 
  -1   7   6     1282.18     1987.13    123.61 o 
   1   7   6       66.74      224.87    131.09 o 
   3   7   6      102.89      129.65    113.61 o 
   5   7   6     9657.49    10208.21    491.97 o 
   7   7   6   102010.94   104084.60    910.68 o 
   9   7   6   113897.30   115185.75   2501.45 o 
  11   7   6      127.02      159.12    123.83 o 
  13   7   6    29396.87    29501.60    321.06 o 
  15   7   6     7674.80     7659.75    214.41 o 
  17   7   6     6630.99     7210.55    189.79 o 
  19   7   6    24954.69    24734.42    378.65 o 
  21   7   6     8547.61     7644.22    169.20 o 
  23   7   6       40.17      233.62    188.85 o 
  25   7   6     2608.40     2368.90    184.83 o 
  27   7   6     1718.12     1212.02    210.24 o 
  29   7   6     5640.79     5154.36    222.21 o 
 -30   8   6     3105.39     3055.67    343.84 o 
 -28   8   6      925.36      842.88    231.39 o 
 -26   8   6      398.54      260.53    174.76 o 
 -24   8   6    13245.46    14025.37    354.75 o 
 -22   8   6    24334.73    23732.80    744.14 o 
 -20   8   6     5704.69     5827.52    181.41 o 
 -18   8   6     8375.86     8643.01    312.53 o 
 -16   8   6     8386.00     8593.03    230.55 o 
 -14   8   6     3373.70     3723.00    213.44 o 
 -12   8   6    30346.85    31975.03    787.20 o 
 -10   8   6    31989.52    28735.86    395.93 o 
  -8   8   6     6439.86     6324.45    168.94 o 
  -6   8   6       22.23      150.02    123.96 o 
  -4   8   6      179.08      139.70    128.99 o 
  -2   8   6    39392.68    36539.40    974.83 o 
   0   8   6    50059.29    46554.91   2217.61 o 
   2   8   6    14160.95    11619.84    523.40 o 
   4   8   6      266.90     2368.60    592.89 o 
   6   8   6      544.31     1327.46    344.24 o 
   8   8   6      852.32     1090.71    115.60 o 
  10   8   6    31171.45    33598.68    746.12 o 
  12   8   6    45336.14    48652.45    870.52 o 
  14   8   6    26766.52    27044.68    252.33 o 
  16   8   6    10269.19    10678.64    233.89 o 
  18   8   6    16105.92    15856.46    293.58 o 
  20   8   6    54781.04    51728.42    775.62 o 
  22   8   6    26678.51    28239.00    764.36 o 
  24   8   6     7567.47     7621.07    198.90 o 
  26   8   6     1548.86     1148.88    173.36 o 
  28   8   6     1845.66     1906.60    367.47 o 
 -29   9   6     2238.85     3194.88    212.40 o 
 -27   9   6     4284.28     3791.29    201.24 o 
 -25   9   6    11106.34    11377.81    303.31 o 
 -23   9   6     1112.08     1207.05    194.54 o 
 -21   9   6     7839.16     8058.38    290.46 o 
 -19   9   6    19393.75    18344.92    742.81 o 
 -17   9   6    10743.34    11454.44    437.57 o 
 -15   9   6     5865.94     5820.91    180.29 o 
 -13   9   6      385.68      463.26    206.05 o 
 -11   9   6    10920.06    11240.02    267.58 o 
  -9   9   6     7917.31     6731.97    151.71 o 
  -7   9   6     1368.05     1525.93    150.37 o 
  -5   9   6     3275.98     2911.37    133.56 o 
  -3   9   6    17276.20    15517.41    709.25 o 
  -1   9   6     1018.38      911.64    138.15 o 
   1   9   6     2103.80     1972.04    144.62 o 
   3   9   6     4044.41     3608.40    188.03 o 
   5   9   6     9225.84     9011.06    196.40 o 
   7   9   6    18350.38    15866.52    361.29 o 
   9   9   6    25342.17    28758.16    458.50 o 
  11   9   6     1600.03     1506.21    209.72 o 
  13   9   6    13635.75    14101.67    217.43 o 
  15   9   6     1116.42     1000.09    192.61 o 
  17   9   6     8986.70     9462.74    498.25 o 
  19   9   6    10190.01    10293.16    300.67 o 
  21   9   6      268.90      -51.19    193.11 o 
  23   9   6      835.46     1150.62    201.06 o 
  25   9   6     1250.01      973.94    152.14 o 
  27   9   6     1884.77     2218.20    289.58 o 
 -28  10   6       45.26      699.13    222.17 o 
 -26  10   6      823.06      909.54    171.81 o 
 -24  10   6    11784.69    12585.56    326.84 o 
 -22  10   6    22101.18    23574.17    593.81 o 
 -20  10   6    11010.58     9933.48    350.90 o 
 -18  10   6     3465.41     2782.58    184.34 o 
 -16  10   6     2433.29     2620.91    193.12 o 
 -14  10   6      139.75     -246.80    321.79 o 
 -12  10   6    35530.88    36727.63    693.14 o 
 -10  10   6    19070.71    18457.38    752.07 o 
  -8  10   6     4446.22     4353.12    170.78 o 
  -6  10   6        3.53      -41.31    140.55 o 
  -4  10   6      736.23      491.98    108.70 o 
  -2  10   6    37267.57    34960.55    565.43 o 
   0  10   6    56503.31    56849.27   2340.61 o 
   2  10   6    28264.11    26097.60    881.55 o 
   4  10   6      211.63      254.11    127.85 o 
   6  10   6     2435.46     3172.05    167.61 o 
   8  10   6     1297.13     1416.42    162.66 o 
  10  10   6    35519.87    35338.53    522.79 o 
  12  10   6    55174.52    60687.77    598.61 o 
  14  10   6    52764.53    55233.80    749.00 o 
  16  10   6     8888.43     9292.58    187.70 o 
  18  10   6      522.09      375.62    171.04 o 
  20  10   6    23524.04    23914.46    747.03 o 
  22  10   6    25085.65    24807.15    624.16 o 
  24  10   6     8115.79     7363.11    505.97 o 
  26  10   6     1612.82      883.32    233.81 o 
 -27  11   6     3196.05     2921.12    259.46 o 
 -25  11   6    13315.07    13084.53    245.39 o 
 -23  11   6     1861.90     1892.48    175.84 o 
 -21  11   6     7941.62     8876.49    229.06 o 
 -19  11   6    28046.23    26324.47    222.03 o 
 -17  11   6    11865.92    11821.66    191.69 o 
 -15  11   6      228.17      163.36    150.61 o 
 -13  11   6     4340.32     4427.08    190.86 o 
 -11  11   6     7000.07     7157.28    182.18 o 
  -9  11   6    15585.90    14477.69    602.30 o 
  -7  11   6     3877.25     4388.59    206.60 o 
  -5  11   6     2859.77     2980.87    172.86 o 
  -3  11   6    11215.48    11795.20    462.42 o 
  -1  11   6     2544.33     2468.65    181.60 o 
   1  11   6       43.88      -90.09    181.04 o 
   3  11   6     2411.19     1925.38    183.88 o 
   5  11   6    12307.00    11849.45    624.29 o 
   7  11   6    22861.53    24352.51    550.21 o 
   9  11   6    19137.69    20004.20    214.73 o 
  11  11   6     1161.99     1299.29    181.18 o 
  13  11   6     3450.98     3511.62    183.74 o 
  15  11   6    11067.42    11581.34    295.37 o 
  17  11   6     8388.49     8784.19    247.78 o 
  19  11   6    13179.21    13837.03    363.99 o 
  21  11   6      922.71      922.20    330.49 o 
  23  11   6        8.41     -173.15    173.15 o 
  25  11   6      606.24      900.65    256.39 o 
 -26  12   6     1410.41     1445.39    254.47 o 
 -24  12   6    12943.37    11658.98    373.13 o 
 -22  12   6    22560.19    24263.89    572.41 o 
 -20  12   6     6563.36     5900.35    198.77 o 
 -18  12   6        2.70       29.28    177.49 o 
 -16  12   6      939.44      769.12    131.84 o 
 -14  12   6     2155.04     2386.18    154.94 o 
 -12  12   6    29223.29    27749.63    800.52 o 
 -10  12   6    27390.17    25981.30    822.40 o 
  -8  12   6     2180.83     1762.97    170.83 o 
  -6  12   6      375.71      190.27    214.81 o 
  -4  12   6     3720.52     3743.32    185.98 o 
  -2  12   6    52887.12    55503.44   1515.14 o 
   0  12   6    33878.31    34872.35    890.08 o 
   2  12   6     1749.67     2025.23    183.76 o 
   4  12   6        8.77       60.38    211.59 o 
   6  12   6       63.86       43.61    173.26 o 
   8  12   6    11039.05    10974.61    330.17 o 
  10  12   6    32864.90    33345.20    975.61 o 
  12  12   6    22616.76    22274.73    345.69 o 
  14  12   6    17267.10    17970.08    432.60 o 
  16  12   6     3132.15     3122.65    234.23 o 
  18  12   6     1600.20     1980.40    188.06 o 
  20  12   6    11687.76    11619.77    249.97 o 
  22  12   6    15885.63    14890.25    360.79 o 
  24  12   6     6659.34     6415.87    506.98 o 
 -25  13   6     3318.80     3179.88    217.16 o 
 -23  13   6     2104.03     2206.38    193.58 o 
 -21  13   6     2574.82     2449.70    171.12 o 
 -19  13   6     4132.06     3861.53    269.13 o 
 -17  13   6     5532.82     5205.41    198.82 o 
 -15  13   6     4442.20     4253.04    254.44 o 
 -13  13   6     3677.35     3853.20    240.55 o 
 -11  13   6     1088.20     1260.62    161.58 o 
  -9  13   6     6374.67     5943.76    277.50 o 
  -7  13   6       62.88      361.86    185.17 o 
  -5  13   6     4680.13     4417.72    264.73 o 
  -3  13   6      370.33      453.33    135.82 o 
  -1  13   6      561.51      819.34    201.25 o 
   1  13   6     2800.09     2751.07    283.63 o 
   3  13   6     5899.35     6205.65    197.17 o 
   5  13   6     7992.08     7922.65    433.62 o 
   7  13   6    13189.68    13335.75    250.23 o 
   9  13   6     7812.20     6647.32    172.84 o 
  11  13   6      303.45      484.30    152.46 o 
  13  13   6     5900.74     5506.66    213.88 o 
  15  13   6     7208.89     8448.43    263.89 o 
  17  13   6     2871.08     2905.98    175.01 o 
  19  13   6     8149.04     7660.04    188.95 o 
  21  13   6     4216.91     3531.10    255.17 o 
  23  13   6       53.89      310.31    272.47 o 
 -24  14   6     4033.78     3806.07    176.80 o 
 -22  14   6    13129.16    11878.59    308.09 o 
 -20  14   6     2677.76     2785.25    177.89 o 
 -18  14   6      275.55      274.28    164.43 o 
 -16  14   6       34.06      -32.65    203.11 o 
 -14  14   6     1319.20     1385.91    174.63 o 
 -12  14   6    10030.96     9924.24    334.56 o 
 -10  14   6    13720.19    11868.24    581.97 o 
  -8  14   6     4709.54     4132.26    191.63 o 
  -6  14   6     1512.14     1794.69    148.11 o 
  -4  14   6     1267.63      778.97    188.93 o 
  -2  14   6     2810.65     3202.73    146.76 o 
   0  14   6    16273.96    18217.68    610.42 o 
   2  14   6     2227.05     2139.52    175.50 o 
   4  14   6       48.42      159.99    157.94 o 
   6  14   6      177.84      120.73    186.03 o 
   8  14   6     1153.27     1232.30    152.97 o 
  10  14   6     7427.31     8070.65    175.65 o 
  12  14   6    12131.01    12019.67    200.16 o 
  14  14   6     3767.34     3695.02    321.55 o 
  16  14   6     2112.58     2153.82    234.90 o 
  18  14   6      222.55      345.78    172.12 o 
  20  14   6    10068.44     9599.28    270.15 o 
  22  14   6    15815.03    14950.53    911.00 o 
 -23  15   6      328.75       26.75    165.39 o 
 -21  15   6     2189.74     1884.79    255.92 o 
 -19  15   6     3056.40     3007.65    192.30 o 
 -17  15   6       46.38        8.16    188.15 o 
 -15  15   6     5309.16     5590.77    287.29 o 
 -13  15   6     4474.70     4334.91    302.76 o 
 -11  15   6      672.76      614.23    265.53 o 
  -9  15   6     5591.12     5499.28    329.37 o 
  -7  15   6     7014.63     6711.42    223.44 o 
  -5  15   6     4523.15     4578.01    161.97 o 
  -3  15   6     4279.94     4802.55    153.40 o 
  -1  15   6      234.15      246.79    164.19 o 
   1  15   6    11743.13    11796.48    756.08 o 
   3  15   6     6480.01     6407.48    289.63 o 
   5  15   6      691.50      518.82    160.24 o 
   7  15   6     5980.37     5545.24    322.09 o 
   9  15   6     4383.15     4327.56    224.49 o 
  11  15   6      863.36     1037.79    177.22 o 
  13  15   6     5169.56     5512.96    311.43 o 
  15  15   6     4147.39     4086.96    154.55 o 
  17  15   6     7549.25     7512.83    223.46 o 
  19  15   6    12689.42    11997.15    383.12 o 
  21  15   6     3476.95     3507.37    233.17 o 
 -22  16   6     7390.12     6797.93    267.06 o 
 -20  16   6     2659.42     2798.50    244.96 o 
 -18  16   6      147.44       16.69    153.28 o 
 -16  16   6       71.23        9.46    200.42 o 
 -14  16   6     2026.26     2170.96    191.55 o 
 -12  16   6    13928.29    14103.98    465.49 o 
 -10  16   6     4666.18     4718.68    192.01 o 
  -8  16   6     1311.41     1255.18    164.30 o 
  -6  16   6     1920.17     1732.56    170.72 o 
  -4  16   6      970.67      777.76    142.91 o 
  -2  16   6      297.74      192.79    171.09 o 
   0  16   6    10167.59    10052.65    599.51 o 
   2  16   6    13521.06    12934.24    723.02 o 
   4  16   6     3145.36     2809.58    247.80 o 
   6  16   6      337.26      304.63    186.57 o 
   8  16   6      914.47      771.53    188.61 o 
  10  16   6    14622.29    15232.26    662.34 o 
  12  16   6    14830.49    15600.77    429.45 o 
  14  16   6     3348.27     3287.01    261.36 o 
  16  16   6     1671.83     1731.81    282.48 o 
  18  16   6       62.05      235.93    195.34 o 
  20  16   6     6324.37     5347.47    206.05 o 
 -19  17   6     2783.52     2196.46    208.80 o 
 -17  17   6      914.32     1088.10    202.21 o 
 -15  17   6     8258.70     8831.21    311.11 o 
 -13  17   6    13284.69    11785.54    255.33 o 
 -11  17   6       59.32       13.46    189.09 o 
  -9  17   6     7402.26     7529.09    172.81 o 
  -7  17   6    11570.42    11211.83    351.24 o 
  -5  17   6    24137.32    26437.08    659.16 o 
  -3  17   6    31132.62    32088.72    654.14 o 
  -1  17   6     6714.41     7842.55    679.30 o 
   1  17   6     2584.37     2963.59    176.09 o 
   3  17   6     7748.77     8521.98    307.44 o 
   5  17   6     3654.99     3729.43    402.90 o 
   7  17   6     4665.76     4740.18    191.18 o 
   9  17   6     7828.93     7111.47    408.56 o 
  11  17   6     1457.45     1624.59    166.78 o 
  13  17   6     1181.37     1003.10    189.97 o 
  15  17   6     2218.70     2040.40    180.51 o 
  17  17   6     8868.93     8431.81    303.33 o 
  19  17   6    21892.29    20409.84    524.29 o 
 -18  18   6       40.67      -58.72    277.88 o 
 -16  18   6      935.89     1087.87    191.15 o 
 -14  18   6     8528.35     7500.97    477.05 o 
 -12  18   6    22871.20    20239.80    933.73 o 
 -10  18   6     8702.77     7640.71    303.22 o 
  -8  18   6       62.97     -191.37    191.37 o 
  -6  18   6      480.51      227.32    153.07 o 
  -4  18   6      211.19      276.57    144.16 o 
  -2  18   6    15304.58    17055.43    300.00 o 
   0  18   6    20956.31    22924.43    490.93 o 
   2  18   6    11344.55    12684.36    512.20 o 
   4  18   6     8234.95     7945.91    560.91 o 
   6  18   6      837.50     1308.02    242.84 o 
   8  18   6     4484.35     4119.85    308.51 o 
  10  18   6    27225.13    24051.12    940.73 o 
  12  18   6    19765.74    18533.05    622.12 o 
  14  18   6     1893.04     1811.88    229.93 o 
  16  18   6     1437.16     1108.87    204.20 o 
 -15  19   6     8078.22     7669.89    216.86 o 
 -13  19   6     8889.09     8968.14    498.35 o 
 -11  19   6       84.68       85.72    163.58 o 
  -9  19   6     3000.84     3264.30    240.25 o 
  -7  19   6     2657.60     2777.05    139.54 o 
  -5  19   6     9238.48     8894.68    306.75 o 
  -3  19   6    11718.40    12135.38    292.47 o 
  -1  19   6       77.05      327.98    196.37 o 
   1  19   6     5818.61     6490.46    146.73 o 
   3  19   6     6489.05     6321.19    213.22 o 
   5  19   6     5077.55     4862.74    380.84 o 
   7  19   6     6822.54     6525.95    693.90 o 
   9  19   6     7134.16     6112.74    512.57 o 
  11  19   6      662.55      266.78    284.06 o 
  13  19   6      789.35      456.96    199.70 o 
  15  19   6      862.11      827.11    201.39 o 
 -14  20   6      774.78      753.60    209.04 o 
 -12  20   6     6347.48     5598.11    383.06 o 
 -10  20   6     6285.40     6245.29    202.26 o 
  -8  20   6     1996.77     1744.74    326.24 o 
  -6  20   6     2072.51     1483.95    136.45 o 
  -4  20   6      247.87       87.49    180.92 o 
  -2  20   6     5595.08     5702.45    507.20 o 
   0  20   6     9792.07    10772.47    225.45 o 
   2  20   6     2225.55     2521.67    186.74 o 
   4  20   6     1373.63     1294.37    170.16 o 
   6  20   6     2091.58     1943.51    192.09 o 
   8  20   6     1363.41     1237.19    252.73 o 
  10  20   6    10917.99    10647.92    340.79 o 
  12  20   6     4185.97     3557.42    287.92 o 
  -9  21   6     1578.43     1317.81    164.05 o 
  -7  21   6     1102.35     1104.81    165.29 o 
  -5  21   6     3245.48     3093.44    201.58 o 
  -3  21   6     5245.36     5643.24    200.76 o 
  -1  21   6      449.35      559.20    267.67 o 
   1  21   6     5791.54     6356.51    232.00 o 
   3  21   6     6365.20     5695.67    435.54 o 
   5  21   6     1577.37     1397.38    205.68 o 
   7  21   6     2936.96     2449.26    208.19 o 
   9  21   6     3100.70     1872.69    380.39 o 
  -2  22   6     4667.94     4165.66    215.79 o 
   0  22   6     8818.69     8234.33    318.06 o 
 -31   1   7       17.35     -142.76    230.51 o 
 -29   1   7      538.64      405.95    208.00 o 
 -27   1   7      261.40      693.63    199.29 o 
 -25   1   7       25.04       72.70    241.36 o 
 -23   1   7     1087.85      859.54    176.58 o 
 -21   1   7      167.84      638.86    183.71 o 
 -19   1   7     3251.63     3456.37    237.03 o 
 -17   1   7      648.94      836.03    196.19 o 
 -15   1   7       25.09      -24.00    139.39 o 
 -13   1   7     7675.85     8619.47    199.07 o 
 -11   1   7    20138.99    20977.66    441.04 o 
  -9   1   7     9795.24     9812.89    229.45 o 
  -7   1   7     6872.53     6149.78    240.11 o 
  -5   1   7      402.00      334.59    250.96 o 
  -3   1   7      736.54      689.01    355.59 o 
  -1   1   7        8.57       -7.87    267.30 o 
   1   1   7    58753.58    58818.02    917.61 o 
   3   1   7    10108.75     9314.26    255.55 o 
   5   1   7      106.78     -100.64    178.13 o 
   7   1   7     3005.99     2671.93    177.68 o 
   9   1   7    11835.35    11692.83    185.38 o 
  11   1   7     1747.75     1547.16    149.54 o 
  13   1   7     3553.05     2876.32    141.15 o 
  15   1   7       94.60      107.76    196.23 o 
  17   1   7     4039.40     3766.90    217.45 o 
  19   1   7     1197.01      491.23    203.95 o 
  21   1   7     3269.72     2875.91    228.81 o 
  23   1   7       98.79      -89.34    174.54 o 
  25   1   7      157.61      141.24    225.20 o 
  27   1   7        9.83     -183.71    183.71 o 
  29   1   7      371.17      561.22    209.48 o 
 -32   2   7        0.71      307.56    187.48 o 
 -30   2   7      220.05      408.40    236.25 o 
 -28   2   7       96.77      181.16    195.16 o 
 -26   2   7      174.43      155.28    165.53 o 
 -24   2   7      452.44      162.28    151.85 o 
 -22   2   7      246.38     -176.81    183.77 o 
 -20   2   7      274.57      450.26    186.10 o 
 -18   2   7      541.83      653.12    190.08 o 
 -16   2   7      977.27     1330.79    499.36 o 
 -14   2   7     3229.86     2752.19    204.54 o 
 -12   2   7     6030.82     6013.51    193.97 o 
 -10   2   7      117.11      381.49    170.84 o 
  -8   2   7     2267.15     2111.00    191.43 o 
  -6   2   7     7406.06     8327.40    249.61 o 
  -4   2   7     7569.71     7592.46    329.42 o 
  -2   2   7     6600.06     7106.81    314.35 o 
   0   2   7    15393.60    14978.05    349.73 o 
   4   2   7     3697.62     2699.69    205.79 o 
   6   2   7     8350.12     8197.26    389.10 o 
   8   2   7       58.50      145.86    123.92 o 
  10   2   7     1522.43     1646.14    188.22 o 
  12   2   7       61.10       93.19    129.67 o 
  14   2   7     5924.16     6352.07    198.94 o 
  16   2   7     8923.25     9414.04    274.54 o 
  18   2   7       10.22     -146.00    168.79 o 
  20   2   7      154.53        8.44    174.68 o 
  22   2   7      112.59     -109.09    148.28 o 
  24   2   7      111.15     -219.10    219.10 o 
  26   2   7     1987.48     1930.00    192.26 o 
  28   2   7     1156.53     1130.19    227.53 o 
  30   2   7       68.92      311.75    252.46 o 
 -31   3   7      323.32     1033.09    205.68 o 
 -29   3   7     1406.03     1103.02    190.83 o 
 -27   3   7     1003.68     1466.84    200.86 o 
 -25   3   7     1173.74     1257.42    214.50 o 
 -23   3   7     4169.93     4469.11    177.93 o 
 -21   3   7      182.47      544.11    200.55 o 
 -19   3   7     1250.36     1228.18    229.34 o 
 -17   3   7     3014.75     2852.80    237.32 o 
 -15   3   7      825.34      855.80    126.52 o 
 -13   3   7     2623.30     2554.87    151.63 o 
 -11   3   7     7898.23     7792.96    198.04 o 
  -9   3   7      101.87      180.10    150.42 o 
  -7   3   7    11278.69    12500.32    242.73 o 
  -5   3   7     2148.39     2386.85    183.88 o 
  -3   3   7     9173.31     9091.85    267.84 o 
  -1   3   7      397.78      657.95    213.91 o 
   1   3   7     8165.86     8911.86    252.22 o 
   3   3   7      712.09      317.91    200.92 o 
   5   3   7     1618.04     1523.06    204.44 o 
   7   3   7      955.30     1120.94    174.83 o 
   9   3   7       93.30      -33.17    136.30 o 
  11   3   7     2977.09     2914.00    171.56 o 
  13   3   7      558.25      703.33    127.79 o 
  15   3   7     1380.99     1973.32    214.24 o 
  17   3   7      193.81       23.29    186.21 o 
  19   3   7     2249.16     2154.53    229.95 o 
  21   3   7     2210.46     2209.87    204.84 o 
  23   3   7      383.80      557.13    203.47 o 
  25   3   7      260.19      233.21    172.72 o 
  27   3   7      120.17        8.93    260.02 o 
  29   3   7     1299.47     1371.66    212.17 o 
 -30   4   7       83.10      147.62    229.11 o 
 -28   4   7        7.19      237.91    162.89 o 
 -26   4   7      257.88      245.97    185.89 o 
 -24   4   7       10.34     -159.90    159.90 o 
 -22   4   7     1021.65     1217.41    192.67 o 
 -20   4   7        0.14     -179.54    179.54 o 
 -18   4   7     3563.76     3425.86    232.41 o 
 -16   4   7     1943.26     2397.33    237.74 o 
 -14   4   7      263.01      455.50    135.06 o 
 -12   4   7     5634.72     4805.09    177.06 o 
 -10   4   7     2679.10     2145.17    146.90 o 
  -8   4   7      940.01     1184.41    157.29 o 
  -6   4   7       82.30       39.90    130.03 o 
  -4   4   7     5046.16     5233.87    210.22 o 
  -2   4   7     8296.58     6534.78    203.96 o 
   0   4   7     9471.24     9878.69    357.59 o 
   2   4   7     1235.05     1146.22    170.98 o 
   4   4   7      169.90      966.55    835.84 o 
   6   4   7       58.41     1055.88    464.20 o 
   8   4   7      872.67     1359.11    132.14 o 
  10   4   7      599.16      767.58    147.89 o 
  12   4   7     4077.24     4008.75    154.48 o 
  14   4   7      680.50      394.15    196.92 o 
  16   4   7      786.16     1362.79    188.88 o 
  18   4   7     1626.56     1518.43    225.13 o 
  20   4   7       47.51     -174.24    174.24 o 
  22   4   7     5173.67     4733.53    333.32 o 
  24   4   7      364.58       40.48    236.55 o 
  26   4   7     1087.31      733.38    182.96 o 
  28   4   7      799.86      594.66    201.08 o 
  30   4   7      594.30      597.34    366.90 o 
 -31   5   7      867.86      672.83    250.04 o 
 -29   5   7      561.85      432.67    184.44 o 
 -27   5   7       63.70      -67.29    197.07 o 
 -25   5   7        6.13       73.67    163.58 o 
 -23   5   7     2801.29     3147.17    170.61 o 
 -21   5   7     1170.64     1623.51    177.37 o 
 -19   5   7        4.02      -42.51    180.23 o 
 -17   5   7    10764.50    12565.43    257.62 o 
 -15   5   7    10766.67    11118.84    235.51 o 
 -13   5   7     1525.34     2004.85    141.67 o 
 -11   5   7    12911.90    13074.68    199.26 o 
  -9   5   7     2490.53     3247.24    162.45 o 
  -7   5   7      340.69      515.99    135.44 o 
  -5   5   7     4076.58     3180.24    156.44 o 
  -3   5   7      146.57      277.25    140.81 o 
  -1   5   7      771.29      596.23    149.52 o 
   1   5   7     3858.59     3304.12    159.14 o 
   3   5   7    19456.00    17500.23    410.18 o 
   5   5   7    31302.61    33001.93    252.75 o 
   7   5   7     1165.87     1100.80    136.93 o 
   9   5   7    15295.03    14794.46    357.17 o 
  11   5   7     5991.07     5472.86    156.73 o 
  13   5   7     2370.67     2331.63    292.49 o 
  15   5   7     2401.89     2508.12    329.75 o 
  17   5   7       91.79      -37.61    166.24 o 
  19   5   7      147.59     -140.98    192.74 o 
  21   5   7      368.40       55.02    154.34 o 
  23   5   7       44.38      118.14    236.90 o 
  25   5   7      658.19      316.83    183.04 o 
  27   5   7      249.09      172.53    172.63 o 
  29   5   7       26.86     -174.18    206.43 o 
 -30   6   7      188.31       19.17    203.85 o 
 -28   6   7       97.57      221.25    171.19 o 
 -26   6   7     3461.51     3155.86    206.07 o 
 -24   6   7       32.75     -209.44    209.44 o 
 -22   6   7     2123.67     1915.33    205.38 o 
 -20   6   7     5699.99     5331.91    190.99 o 
 -18   6   7     5465.44     5895.76    193.32 o 
 -16   6   7    10000.09     9905.26    227.18 o 
 -14   6   7     2879.03     2897.20    209.71 o 
 -12   6   7     1390.35      567.43    252.04 o 
 -10   6   7     4112.30     3937.70    373.12 o 
  -8   6   7     1943.80     2441.23    141.00 o 
  -6   6   7     5522.35     5621.71    227.45 o 
  -4   6   7      119.55       15.49    144.69 o 
  -2   6   7     4469.16     3980.38    162.94 o 
   0   6   7        0.60       95.45    125.65 o 
   2   6   7     2362.08     1889.37    134.46 o 
   4   6   7    10960.45    10577.49    535.28 o 
   6   6   7    21757.38    24133.16   1667.59 o 
   8   6   7     2169.62     2856.51    130.42 o 
  10   6   7      151.17      -67.32    125.48 o 
  12   6   7     7451.28     8421.25    229.34 o 
  14   6   7     3780.47     3656.08    239.22 o 
  16   6   7     2361.07     2463.10    187.00 o 
  18   6   7        7.48      501.41    214.88 o 
  20   6   7      445.80       86.65    167.90 o 
  22   6   7     1300.59     2245.21    193.62 o 
  24   6   7        0.10     -189.17    189.17 o 
  26   6   7      137.95      136.52    174.97 o 
  28   6   7      819.18     1329.21    212.27 o 
 -29   7   7      713.55      553.55    256.51 o 
 -27   7   7      308.09      301.08    173.07 o 
 -25   7   7     3575.62     3959.27    192.49 o 
 -23   7   7     6240.41     6436.39    306.32 o 
 -21   7   7    11610.10    12150.62    408.80 o 
 -19   7   7       21.40      -22.58    161.90 o 
 -17   7   7     4664.28     4296.64    217.60 o 
 -15   7   7      100.92     -185.53    202.30 o 
 -13   7   7      291.11       23.73    184.91 o 
 -11   7   7     9270.21     9263.19    234.47 o 
  -9   7   7      112.11       75.14    107.55 o 
  -7   7   7      973.85      976.27    144.55 o 
  -5   7   7       28.28      -62.50    156.50 o 
  -3   7   7      899.29      794.86    122.74 o 
  -1   7   7       24.55       41.27    129.83 o 
   1   7   7      753.66     1009.73    147.42 o 
   3   7   7    50905.30    50198.88   1237.59 o 
   5   7   7     1605.76     2198.29    152.77 o 
   7   7   7      193.10      156.69    138.67 o 
   9   7   7     1959.04     1420.96    141.85 o 
  11   7   7     1028.92     1412.94    181.01 o 
  13   7   7     3358.83     3398.47    249.97 o 
  15   7   7     1535.90     1409.71    182.62 o 
  17   7   7       68.89      259.24    172.59 o 
  19   7   7       93.21     -154.99    154.99 o 
  21   7   7     5907.56     5298.37    196.58 o 
  23   7   7      454.83      171.75    234.88 o 
  25   7   7      280.93      348.07    194.21 o 
  27   7   7      839.16     1005.26    458.68 o 
  29   7   7      189.08       32.06    204.45 o 
 -30   8   7      266.39      222.65    334.18 o 
 -28   8   7      105.53       38.42    243.14 o 
 -26   8   7      589.22      593.11    194.28 o 
 -24   8   7      270.71      292.44    173.05 o 
 -22   8   7      570.06      515.75    165.43 o 
 -20   8   7      290.25      160.83    154.00 o 
 -18   8   7      429.76      809.59    189.10 o 
 -16   8   7      919.74      562.90    198.74 o 
 -14   8   7     5740.11     5931.50    236.05 o 
 -12   8   7     6339.02     6671.21    228.67 o 
 -10   8   7     8981.78     7947.19    220.30 o 
  -8   8   7      470.33      441.57    120.56 o 
  -6   8   7     4507.55     3750.64    224.42 o 
  -4   8   7      652.40      292.16    154.58 o 
  -2   8   7     1436.01     1234.71    118.52 o 
   0   8   7    13868.99    12293.42    227.66 o 
   2   8   7    79883.20    80278.21   2065.31 o 
   4   8   7    46907.09    44055.59   1229.63 o 
   6   8   7     5242.88     6123.59    734.87 o 
   8   8   7      404.53      433.08    123.46 o 
  10   8   7     5219.09     5027.58    188.67 o 
  12   8   7     2470.47     2498.06    284.78 o 
  14   8   7        1.11      -63.01    165.00 o 
  16   8   7      181.16      209.04    214.36 o 
  18   8   7       75.97      463.60    184.29 o 
  20   8   7       44.17     -132.03    148.01 o 
  22   8   7      430.14      574.56    311.88 o 
  24   8   7      649.54      -43.65    179.50 o 
  26   8   7     1399.46     1559.81    211.30 o 
  28   8   7      628.54      566.40    227.29 o 
 -29   9   7     1491.08     1562.85    207.93 o 
 -27   9   7      227.47      209.51    208.91 o 
 -25   9   7      179.07       89.58    194.05 o 
 -23   9   7     5691.19     5044.09    246.64 o 
 -21   9   7    17027.55    17265.81    257.22 o 
 -19   9   7     3524.81     3705.55    187.87 o 
 -17   9   7      481.58      276.93    187.56 o 
 -15   9   7        2.91     -189.71    203.81 o 
 -13   9   7     5130.78     5143.30    195.28 o 
 -11   9   7    12415.46    13283.91    314.78 o 
  -9   9   7      984.35      920.68    211.21 o 
  -7   9   7     1833.90     1374.49    146.98 o 
  -5   9   7     3053.34     2988.85    133.33 o 
  -3   9   7      198.56      300.62    113.21 o 
  -1   9   7      378.53      536.00    107.32 o 
   1   9   7     2449.76     2135.03    170.53 o 
   3   9   7     6644.53     6419.13    327.95 o 
   5   9   7     2105.81     2114.30    117.99 o 
   7   9   7     1460.78     2072.93    143.87 o 
   9   9   7      662.62      209.86    187.39 o 
  11   9   7     4231.93     4539.24    183.98 o 
  13   9   7       43.08       13.70    179.85 o 
  15   9   7     5295.62     5093.53    367.27 o 
  17   9   7      892.09      776.86    181.08 o 
  19   9   7        3.48     -148.12    148.12 o 
  21   9   7    10340.69    10641.93    585.71 o 
  23   9   7     1153.70     1040.36    198.63 o 
  25   9   7      239.49      -39.93    171.02 o 
  27   9   7      128.85      438.02    206.54 o 
 -28  10   7     2353.24     2188.72    227.01 o 
 -26  10   7      360.67      241.30    242.50 o 
 -24  10   7       26.37     -182.27    182.27 o 
 -22  10   7       28.96      119.50    163.92 o 
 -20  10   7     4074.71     3960.24    199.82 o 
 -18  10   7      892.80      996.34    151.91 o 
 -16  10   7      234.71      383.18    182.55 o 
 -14  10   7       36.62       50.37    161.64 o 
 -12  10   7     2218.72     2576.71    316.74 o 
 -10  10   7     7277.82     7107.83    252.36 o 
  -8  10   7       76.33       21.13    178.86 o 
  -6  10   7     4064.70     4102.86    193.17 o 
  -4  10   7       53.04       91.23    115.69 o 
  -2  10   7      525.41      441.17    103.31 o 
   0  10   7     2431.03     1969.52    148.81 o 
   2  10   7       27.54       61.27    107.62 o 
   4  10   7     2641.72     3353.41    272.67 o 
   6  10   7      433.46     2006.50    650.45 o 
   8  10   7     1670.20     1948.81    190.64 o 
  10  10   7    33171.27    33044.15    494.76 o 
  12  10   7     6373.26     7136.35    187.16 o 
  14  10   7      596.61      963.18    213.69 o 
  16  10   7       19.30       38.76    149.49 o 
  18  10   7      383.98      810.34    305.56 o 
  20  10   7      118.95     -158.03    211.23 o 
  22  10   7     1174.34     2908.77    652.20 o 
  24  10   7      277.14      242.94    241.59 o 
  26  10   7     1025.47      549.78    333.86 o 
 -27  11   7      150.03      150.14    352.95 o 
 -25  11   7      113.78      193.81    159.70 o 
 -23  11   7     3434.17     3348.78    187.72 o 
 -21  11   7    10092.91    10020.21    342.12 o 
 -19  11   7     2251.52     2948.44    199.78 o 
 -17  11   7      503.08      399.71    188.23 o 
 -15  11   7      379.89      409.37    155.13 o 
 -13  11   7    10230.16    11273.01    354.82 o 
 -11  11   7    10509.90     9676.18    380.40 o 
  -9  11   7     6587.23     6329.79    282.08 o 
  -7  11   7     7785.47     8166.74    338.46 o 
  -5  11   7     8091.43     9065.48    241.10 o 
  -3  11   7       26.94     -137.39    158.07 o 
  -1  11   7     2646.20     2563.29    205.23 o 
   1  11   7       42.33     -158.70    168.72 o 
   3  11   7        2.35     -121.43    181.90 o 
   5  11   7     2015.76     2363.17    171.19 o 
   7  11   7     8548.37     8973.35    218.71 o 
   9  11   7     1210.24     1495.05    172.74 o 
  11  11   7     3401.81     3468.63    210.99 o 
  13  11   7      537.86      305.55    187.46 o 
  15  11   7     2646.34     2914.09    182.91 o 
  17  11   7       36.27     -119.12    130.43 o 
  19  11   7     1535.65      929.64    168.62 o 
  21  11   7     1470.03     1332.86    360.84 o 
  23  11   7      143.99      220.40    172.14 o 
  25  11   7      784.36      797.43    207.19 o 
 -26  12   7     3667.29     3561.92    199.34 o 
 -24  12   7     1995.26     1825.90    175.67 o 
 -22  12   7      235.29      295.92    165.07 o 
 -20  12   7     4701.23     4274.05    196.40 o 
 -18  12   7     1460.48     1925.24    195.16 o 
 -16  12   7      112.50      138.71    136.26 o 
 -14  12   7      906.02      833.47    153.32 o 
 -12  12   7        2.52      433.49    214.96 o 
 -10  12   7     1154.14      995.41    189.75 o 
  -8  12   7     7950.25     8128.68    469.24 o 
  -6  12   7     9598.23     9624.42    190.84 o 
  -4  12   7     2116.55     2231.17    181.36 o 
  -2  12   7    15551.88    15072.69    251.47 o 
   0  12   7    15499.59    16030.09    631.01 o 
   2  12   7    12544.04    12851.35    465.42 o 
   4  12   7     1503.50     1662.50    181.58 o 
   6  12   7     4424.99     3687.98    348.72 o 
   8  12   7     5697.36     5661.15    188.53 o 
  10  12   7     7643.30     7985.87    189.84 o 
  12  12   7      955.22      965.70    185.73 o 
  14  12   7     2164.00     2128.82    142.53 o 
  16  12   7      127.19      352.47    156.90 o 
  18  12   7      233.65      222.83    180.78 o 
  20  12   7      466.50     -257.26    323.43 o 
  22  12   7      667.57      924.98    231.70 o 
  24  12   7       14.64     -133.91    208.48 o 
 -25  13   7      352.27      203.17    323.26 o 
 -23  13   7     7858.77     7635.29    565.83 o 
 -21  13   7    11661.52    10954.67    651.19 o 
 -19  13   7     3342.34     3842.57    175.27 o 
 -17  13   7        1.46     -125.75    195.77 o 
 -15  13   7      705.90      605.38    153.73 o 
 -13  13   7     5786.72     6163.87    191.49 o 
 -11  13   7    25829.54    25023.59   1084.40 o 
  -9  13   7    25156.99    24394.97    380.44 o 
  -7  13   7     8666.11     8414.31    358.33 o 
  -5  13   7     1402.42     1668.00    188.62 o 
  -3  13   7     9096.97     8827.21    208.16 o 
  -1  13   7      432.69      817.11    176.02 o 
   1  13   7     1243.44     1085.00    193.97 o 
   3  13   7     1865.87     1976.40    176.67 o 
   5  13   7     8070.26     7789.85    423.49 o 
   7  13   7     9172.21     9592.71    357.55 o 
   9  13   7     2439.27     1997.73    243.54 o 
  11  13   7      662.49      479.34    151.48 o 
  13  13   7     2717.23     2570.22    162.34 o 
  15  13   7      744.59     1423.83    243.28 o 
  17  13   7     1109.87     1235.21    169.29 o 
  19  13   7     2881.17     2508.18    170.98 o 
  21  13   7     1672.74     1313.22    189.79 o 
  23  13   7      230.98      461.64    205.24 o 
 -24  14   7     1792.32     1746.91    296.48 o 
 -22  14   7       20.24     -156.36    210.93 o 
 -20  14   7     1140.46     1048.48    175.29 o 
 -18  14   7     1159.33     1228.52    180.24 o 
 -16  14   7       75.24      -92.59    180.06 o 
 -14  14   7        0.58      -18.08    142.34 o 
 -12  14   7      156.00      183.53    199.33 o 
 -10  14   7      849.85      794.93    166.41 o 
  -8  14   7    10331.52     9279.15    349.79 o 
  -6  14   7     7137.35     7015.20    290.72 o 
  -4  14   7      529.58      729.37    185.77 o 
  -2  14   7    14086.87    14439.40    277.32 o 
   0  14   7    12540.62    13561.51    799.07 o 
   2  14   7     2540.06     2081.22    205.57 o 
   4  14   7    21911.96    21002.71    906.40 o 
   6  14   7     4864.99     3906.08    173.27 o 
   8  14   7     2273.05     2038.98    165.46 o 
  10  14   7       13.94      -35.60    154.09 o 
  12  14   7     1529.00     1412.74    136.31 o 
  14  14   7      206.34      302.29    182.81 o 
  16  14   7     2208.54     1993.38    150.00 o 
  18  14   7      737.16      793.46    173.83 o 
  20  14   7       16.02       84.96    230.16 o 
  22  14   7      834.39     1020.58    222.15 o 
 -23  15   7     4804.92     3992.21    186.62 o 
 -21  15   7     8340.83     8156.24    228.27 o 
 -19  15   7     4269.56     3908.24    168.36 o 
 -17  15   7      467.71      836.44    188.45 o 
 -15  15   7     2529.73     2056.07    196.21 o 
 -13  15   7    10350.29     9962.29    571.83 o 
 -11  15   7    21808.97    19329.08    616.18 o 
  -9  15   7    12577.25    10538.54    764.92 o 
  -7  15   7      812.59      806.93    192.24 o 
  -5  15   7      533.38      354.20    138.05 o 
  -3  15   7     1343.66     1075.81    134.77 o 
  -1  15   7     2079.26     1946.01    154.21 o 
   1  15   7     4707.85     4677.17    305.47 o 
   3  15   7     4154.28     4382.84    290.68 o 
   5  15   7    11437.95    11191.29    339.01 o 
   7  15   7      271.52      458.42    162.59 o 
   9  15   7     5058.01     4455.06    178.51 o 
  11  15   7    10647.92     9901.05    435.34 o 
  13  15   7    11035.12    11568.58    181.86 o 
  15  15   7      912.32      896.80    154.80 o 
  17  15   7      195.57      145.98    145.06 o 
  19  15   7     4830.48     3822.91    210.08 o 
  21  15   7     5373.67     4826.16    277.79 o 
 -22  16   7      381.89      412.28    239.26 o 
 -20  16   7     5873.69     5055.19    305.88 o 
 -18  16   7     6242.38     5717.53    200.04 o 
 -16  16   7      936.46     1155.36    211.85 o 
 -14  16   7      279.23       14.30    184.84 o 
 -12  16   7        0.39      528.98    354.36 o 
 -10  16   7      299.88      344.51    181.69 o 
  -8  16   7      848.87      633.54    149.85 o 
  -6  16   7       39.29      155.00    149.12 o 
  -4  16   7     6643.74     6621.73    201.60 o 
  -2  16   7    10677.62    10005.22    347.17 o 
   0  16   7     7428.97     7308.19    144.46 o 
   2  16   7      148.88       71.78    185.37 o 
   4  16   7       57.98      205.62    148.86 o 
   6  16   7      267.99      504.65    148.38 o 
   8  16   7     2424.93     2245.33    248.19 o 
  10  16   7     4313.99     4400.54    242.65 o 
  12  16   7        2.41     -177.57    177.57 o 
  14  16   7       36.39       93.67    279.17 o 
  16  16   7       16.85      377.37    203.44 o 
  18  16   7       14.35      -64.72    321.31 o 
  20  16   7      759.93      732.77    177.62 o 
 -19  17   7     3801.21     3217.18    196.57 o 
 -17  17   7      429.86      184.84    205.23 o 
 -15  17   7      152.08      184.37    154.09 o 
 -13  17   7     7471.18     7652.90    261.00 o 
 -11  17   7    10253.85     9540.10    413.11 o 
  -9  17   7     3765.35     3424.29    226.17 o 
  -7  17   7       22.08      -14.50    198.32 o 
  -5  17   7       11.21     -184.70    184.70 o 
  -3  17   7      450.98      463.68    223.66 o 
  -1  17   7      470.76      655.35    186.83 o 
   1  17   7      190.30     -163.24    163.24 o 
   3  17   7     4535.31     4529.47    343.89 o 
   5  17   7     5534.90     5670.46    238.56 o 
   7  17   7     3777.92     3439.31    227.47 o 
   9  17   7       66.65     -235.24    296.79 o 
  11  17   7    11327.87    10773.09    447.56 o 
  13  17   7     6943.08     6029.12    274.54 o 
  15  17   7     2011.80     1637.98    162.45 o 
  17  17   7      979.44     1005.90    192.71 o 
  19  17   7     6281.54     5832.27    218.24 o 
 -18  18   7     1702.59     1214.29    224.55 o 
 -16  18   7     3193.90     3419.93    290.15 o 
 -14  18   7     1012.31      860.97    195.04 o 
 -12  18   7        2.94      232.00    234.26 o 
 -10  18   7      169.55        6.09    172.23 o 
  -8  18   7     1241.70     1379.85    231.85 o 
  -6  18   7     3910.73     3600.27    156.86 o 
  -4  18   7       17.55      -41.43    175.14 o 
  -2  18   7     8146.58     8806.86    228.10 o 
   0  18   7    11810.98    12944.69    596.62 o 
   2  18   7     5391.32     5587.23    342.08 o 
   4  18   7     1247.70     1001.53    179.04 o 
   6  18   7      312.70      388.08    191.43 o 
   8  18   7      566.13      547.03    160.27 o 
  10  18   7     5263.72     4724.33    179.10 o 
  12  18   7     1226.42     1235.90    205.86 o 
  14  18   7      627.00      279.91    278.93 o 
  16  18   7      974.33     1146.37    189.64 o 
 -15  19   7      677.61      826.75    226.91 o 
 -13  19   7     5786.16     5532.86    248.17 o 
 -11  19   7    10559.63     9232.02    482.90 o 
  -9  19   7     2823.12     2706.10    219.12 o 
  -7  19   7      743.57      405.79    169.93 o 
  -5  19   7     1965.21     1785.54    142.11 o 
  -3  19   7     1583.99     1541.24    192.59 o 
  -1  19   7        0.58      304.51    186.64 o 
   1  19   7     2810.07     3013.37    266.66 o 
   3  19   7     5998.98     5211.22    268.92 o 
   5  19   7    11086.71    10509.17    515.60 o 
   7  19   7     6816.96     6035.04    454.95 o 
   9  19   7      183.65     -184.16    184.16 o 
  11  19   7     2544.03     2191.27    221.37 o 
  13  19   7     1144.40     1295.53    347.68 o 
 -12  20   7     1442.65     1058.77    237.61 o 
 -10  20   7      149.13       86.48    338.19 o 
  -8  20   7      428.64      316.98    201.63 o 
  -6  20   7     2275.40     2113.89    206.62 o 
  -4  20   7       60.56     -151.88    151.88 o 
  -2  20   7     2390.92     2365.94    222.58 o 
   0  20   7     7784.50     7356.30    226.87 o 
   2  20   7     7090.45     6684.58    316.56 o 
   4  20   7     5749.86     5668.92    226.41 o 
   6  20   7      404.31      464.08    223.80 o 
   8  20   7     1452.36     1553.18    222.71 o 
  10  20   7     4538.86     3979.93    241.09 o 
  12  20   7     1753.28     1316.28    243.66 o 
  -9  21   7     2249.99     2629.35    295.95 o 
  -7  21   7      580.89      928.68    307.69 o 
  -5  21   7     1659.84     1587.04    219.76 o 
  -3  21   7      862.94      677.33    323.60 o 
  -1  21   7        1.61       76.84    173.53 o 
   1  21   7     2464.89     2820.35    346.20 o 
   3  21   7     6116.34     5783.58    232.58 o 
   5  21   7     4372.89     3598.02    228.73 o 
   7  21   7      673.91      908.54    215.47 o 
 -32   0   8    12468.16    11654.11    609.09 o 
 -30   0   8    15221.93    15533.45    426.23 o 
 -28   0   8     2470.40     2276.51    225.75 o 
 -26   0   8      761.16      708.69    231.19 o 
 -24   0   8     4934.39     4481.48    279.48 o 
 -22   0   8    45153.21    45321.39   3439.35 o 
 -20   0   8    35630.14    36247.42   1445.07 o 
 -18   0   8     1358.94     1099.89    264.85 o 
 -16   0   8     2427.21     2027.17    246.95 o 
 -14   0   8      799.09      516.14    467.39 o 
 -12   0   8    40140.61    41260.49   1251.79 o 
 -10   0   8    33109.22    28043.30    665.08 o 
  -8   0   8    73979.99    69437.20   2030.89 o 
  -6   0   8    13056.67    11625.21    471.41 o 
  -4   0   8    11820.77     9658.60   1205.53 o 
   0   0   8      111.97       21.14    339.48 o 
   4   0   8    64181.44    60394.43   1740.18 o 
   6   0   8    98971.66    98973.27   1453.07 o 
   8   0   8     2747.63     1900.75    231.62 o 
  10   0   8    40739.64    42686.49    915.70 o 
  12   0   8    82113.66    74669.13    444.64 o 
  14   0   8    15304.48    15733.10    716.85 o 
  16   0   8    33215.53    33398.33   1048.40 o 
  18   0   8    16082.08    15955.39    304.60 o 
  20   0   8     4042.52     4900.50    569.69 o 
  22   0   8     4636.18     4711.09    211.74 o 
  24   0   8     3937.01     3591.06    485.68 o 
  26   0   8       60.08      -36.16    476.65 o 
  28   0   8      564.73     1147.72    697.31 o 
  30   0   8     3128.34     5098.59    840.01 o 
 -31   1   8     3546.26     3132.67    243.34 o 
 -29   1   8     1653.51     1888.36    155.91 o 
 -27   1   8       97.28      310.52    218.63 o 
 -25   1   8    14089.90    14195.67    464.55 o 
 -23   1   8    29992.39    30583.10    869.69 o 
 -21   1   8     6432.02     6126.69    198.26 o 
 -19   1   8      323.53      280.39    159.46 o 
 -17   1   8     2774.98     2415.33    215.33 o 
 -15   1   8    37425.81    35898.00    847.76 o 
 -13   1   8    61779.84    63381.74   1432.35 o 
 -11   1   8     4689.68     3905.74    189.22 o 
  -9   1   8    10385.97    11171.29    312.27 o 
  -7   1   8      530.63      671.16    215.38 o 
  -5   1   8     5374.02     4983.77    304.64 o 
  -3   1   8    50766.54    50385.65   1019.65 o 
  -1   1   8   204580.30   188071.11   2919.15 o 
   3   1   8       89.05      300.50    449.36 o 
   5   1   8     8514.55     8658.61    209.46 o 
   7   1   8   103307.48   103050.62    425.73 o 
   9   1   8   173775.06   165978.34   1873.35 o 
  11   1   8   169942.47   158546.86    510.87 o 
  13   1   8    19182.24    17107.14    296.79 o 
  15   1   8     2324.47    12701.29   1330.89 o 
  17   1   8       95.72     -307.03    307.03 o 
  19   1   8     5210.46     5896.49    212.38 o 
  21   1   8    18592.11    17828.47    497.87 o 
  23   1   8    20829.35    21484.74    291.01 o 
  25   1   8    18389.79    19088.25    691.99 o 
  27   1   8    13423.62    13080.95    372.38 o 
  29   1   8      119.00      819.27    228.61 o 
 -30   2   8     8118.92     8518.02    252.17 o 
 -28   2   8     3727.66     3820.92    277.49 o 
 -26   2   8      221.42      400.81    204.85 o 
 -24   2   8     8489.59     7975.07    443.95 o 
 -22   2   8    26317.24    26233.59   1162.13 o 
 -20   2   8    40397.96    40823.43   1337.62 o 
 -18   2   8       13.62     -201.03    205.22 o 
 -16   2   8     1269.98     1506.41    216.24 o 
 -14   2   8      368.84      284.24    143.38 o 
 -12   2   8     6812.81     6202.74    257.92 o 
 -10   2   8    26308.12    23483.55    357.27 o 
  -8   2   8    75538.59    73927.02   1208.08 o 
  -6   2   8    22798.00    23096.80    344.86 o 
  -4   2   8     2641.08     1793.39    226.82 o 
  -2   2   8    10103.12     8877.14    307.82 o 
   0   2   8    28514.99    30051.67    392.83 o 
   2   2   8    56305.76    52065.06    517.91 o 
   4   2   8    56617.30    55227.70   1118.44 o 
   6   2   8    85657.82    86219.63   2343.65 o 
   8   2   8    29629.26    27628.67    385.54 o 
  10   2   8    16689.89    17288.48    363.98 o 
  12   2   8    84589.80    79849.48   2451.95 o 
  14   2   8    52684.82    54958.11    427.84 o 
  16   2   8    25279.60    26809.68    336.39 o 
  18   2   8    13065.64    13014.94    240.16 o 
  20   2   8     1810.77     2492.07    311.09 o 
  22   2   8     2112.51     2296.53    311.64 o 
  24   2   8     2353.14     2525.06    197.77 o 
  26   2   8      109.22       63.02    179.33 o 
  28   2   8     2529.70     3342.17    256.72 o 
  30   2   8     1045.49     2744.09    230.12 o 
 -31   3   8     2470.68     2282.91    196.31 o 
 -29   3   8      893.04     1101.94    407.07 o 
 -27   3   8       84.18      246.14    261.51 o 
 -25   3   8     6953.40     7274.73    397.66 o 
 -23   3   8    10078.98     9846.57    239.16 o 
 -21   3   8     6239.32     6078.01    182.57 o 
 -19   3   8    13273.70    13619.75    385.11 o 
 -17   3   8      867.33      657.77    188.38 o 
 -15   3   8     6086.08     6086.11    250.18 o 
 -13   3   8     9383.89     8542.40    253.45 o 
 -11   3   8       34.60       13.12    161.93 o 
  -9   3   8    21001.37    21734.88    597.99 o 
  -7   3   8      760.18      603.70    173.86 o 
  -5   3   8     5101.01     4986.88    203.51 o 
  -3   3   8    22420.91    22048.90    385.90 o 
  -1   3   8   165997.06   163538.31   4243.01 o 
   1   3   8   101367.26   104066.34    948.46 o 
   3   3   8    30394.33    29115.96    272.17 o 
   5   3   8     3224.41     3343.12    247.79 o 
   7   3   8    56788.36    56353.77    779.62 o 
   9   3   8   143679.81   139094.88   3355.48 o 
  11   3   8   111294.57    99108.05   1600.62 o 
  13   3   8    11303.00    11708.01   1455.97 o 
  15   3   8      220.08     4936.57   1147.30 o 
  17   3   8      895.11      841.56    184.60 o 
  19   3   8     2460.59     2656.24    284.23 o 
  21   3   8    11366.03    10969.54    390.59 o 
  23   3   8     9889.68    10502.80    440.92 o 
  25   3   8     8759.25     8630.04    339.60 o 
  27   3   8     7698.85     7117.62    307.95 o 
  29   3   8       25.47      319.45    192.32 o 
 -30   4   8     2281.91     2433.07    319.05 o 
 -28   4   8     2318.12     2092.18    197.45 o 
 -26   4   8     1516.78     1412.92    229.20 o 
 -24   4   8      851.67      615.27    207.80 o 
 -22   4   8    16417.74    16563.15    409.55 o 
 -20   4   8    33015.77    32897.49    709.83 o 
 -18   4   8     5543.16     5931.94    236.92 o 
 -16   4   8     4463.07     4905.33    199.17 o 
 -14   4   8      361.73      313.28    111.94 o 
 -12   4   8     6622.65     6633.67    171.36 o 
 -10   4   8    81724.09    80677.36   1653.91 o 
  -8   4   8      745.04     1081.30    151.11 o 
  -6   4   8     1354.61      983.04    163.27 o 
  -4   4   8      294.83      608.65    155.69 o 
  -2   4   8      296.83      232.55    160.93 o 
   0   4   8    53292.79    52356.21   1048.80 o 
   2   4   8    83575.16    86600.47    808.03 o 
   4   4   8    42663.53    40103.80    287.22 o 
   6   4   8    45858.74    43554.63    294.36 o 
   8   4   8    28969.80    27588.85    325.11 o 
  10   4   8      654.96      611.23    130.92 o 
  12   4   8    62949.84    60715.73    997.70 o 
  14   4   8    40684.81    44328.68    690.68 o 
  16   4   8     4296.04     4154.14    261.89 o 
  18   4   8    13828.31    15220.97    553.61 o 
  20   4   8      466.75      793.05    277.93 o 
  22   4   8      408.56      290.51    271.07 o 
  24   4   8        5.46      -84.59    163.07 o 
  26   4   8      628.78      242.31    167.93 o 
  28   4   8     2500.32     2779.98    356.60 o 
 -31   5   8     1971.13     1944.66    485.64 o 
 -29   5   8      669.17      400.33    213.65 o 
 -27   5   8       11.03      227.27    194.17 o 
 -25   5   8     2363.39     2698.91    212.92 o 
 -23   5   8     6670.87     5413.68    174.07 o 
 -21   5   8     1517.58     1413.90    160.71 o 
 -19   5   8     1805.95     1911.14    220.69 o 
 -17   5   8     9729.76     8032.90    206.05 o 
 -15   5   8       16.29     -176.10    203.36 o 
 -13   5   8     9703.18     8338.98    160.13 o 
 -11   5   8    13599.41    13360.24    195.61 o 
  -9   5   8     7039.98     7091.63    191.72 o 
  -7   5   8    33078.40    35900.91    626.54 o 
  -5   5   8     8434.18     9398.29    233.03 o 
  -3   5   8     8278.37     7214.75    164.59 o 
  -1   5   8    63255.75    58339.18   1235.03 o 
   1   5   8   102715.58   104003.96   2203.75 o 
   3   5   8    15270.06    15935.97    216.15 o 
   5   5   8     3570.51     4118.96    256.85 o 
   7   5   8    31950.68    31612.31    341.14 o 
   9   5   8   109329.12   102658.63   1619.17 o 
  11   5   8   107755.88    98285.60    988.52 o 
  13   5   8    22644.94    25863.90   1604.59 o 
  15   5   8     5589.42     5548.06    459.51 o 
  17   5   8      106.19       45.25    177.71 o 
  19   5   8    18107.83    17939.16    401.22 o 
  21   5   8    15758.08    16532.86    654.00 o 
  23   5   8     3543.91     4008.03    185.16 o 
  25   5   8     6585.43     6483.59    194.25 o 
  27   5   8     1861.37     2075.85    296.28 o 
  29   5   8      428.71      798.41    350.15 o 
 -30   6   8     2527.06     2930.17    313.83 o 
 -28   6   8     3179.04     2693.86    180.93 o 
 -26   6   8     5678.04     5594.39    327.40 o 
 -24   6   8      680.38      676.18    191.14 o 
 -22   6   8    22727.62    22052.14    717.36 o 
 -20   6   8    25207.64    24359.33    811.73 o 
 -18   6   8     5801.99     6249.92    209.36 o 
 -16   6   8     4292.97     4287.59    232.91 o 
 -14   6   8     3538.11     3381.31    211.69 o 
 -12   6   8    38504.05    38001.14    552.53 o 
 -10   6   8    52272.52    50149.41    915.57 o 
  -8   6   8     1302.69     1632.36    146.74 o 
  -6   6   8     2089.76     2501.40    167.65 o 
  -4   6   8    12087.38    10363.02    192.47 o 
  -2   6   8      253.02       32.89    145.89 o 
   0   6   8    30136.42    27830.65   1196.61 o 
   2   6   8   106575.68   107851.57   2147.01 o 
   4   6   8   143005.20   143788.97    579.73 o 
   6   6   8    21905.56    20324.88    314.60 o 
   8   6   8     1065.48     1033.87    118.60 o 
  10   6   8    14376.59    14316.24    163.67 o 
  12   6   8    54285.60    51604.01   1051.49 o 
  14   6   8     7935.23     8007.25    194.37 o 
  16   6   8     2909.71     2996.60    182.61 o 
  18   6   8    16514.85    17451.80    358.64 o 
  20   6   8     4934.83     4360.03    204.93 o 
  22   6   8      652.77     1146.07    166.84 o 
  24   6   8      307.99      585.78    329.45 o 
  26   6   8      834.23      949.56    242.68 o 
  28   6   8      761.95     1530.85    316.53 o 
 -29   7   8       94.84      -80.54    192.53 o 
 -27   7   8     1836.99     1841.50    165.49 o 
 -25   7   8     5914.19     5817.79    280.29 o 
 -23   7   8    11605.83    11813.71    602.26 o 
 -21   7   8      263.54      208.88    163.12 o 
 -19   7   8      427.36      481.60    147.64 o 
 -17   7   8       61.73      139.12    160.53 o 
 -15   7   8     8635.47    10253.68    428.34 o 
 -13   7   8    38798.39    42201.02    307.70 o 
 -11   7   8    24068.04    24553.76    295.61 o 
  -9   7   8     4640.19     4504.66    148.71 o 
  -7   7   8       77.54      273.98    131.08 o 
  -5   7   8    14787.62    15365.85    196.51 o 
  -3   7   8     9055.41     6794.18    174.28 o 
  -1   7   8   103496.59   100368.55   3003.38 o 
   1   7   8    62670.28    59998.87   1902.10 o 
   3   7   8     2033.24     2000.89    143.25 o 
   5   7   8     4264.40     4590.42    169.41 o 
   7   7   8     3381.96     2671.28    134.61 o 
   9   7   8    87018.86    84492.98    328.97 o 
  11   7   8    98913.13   102779.38   1166.01 o 
  13   7   8    24456.14    29916.70   2172.54 o 
  15   7   8     9486.18     9941.49    220.02 o 
  17   7   8       43.37     -113.74    157.64 o 
  19   7   8    14955.57    14641.47    178.45 o 
  21   7   8    21008.09    22430.76    297.80 o 
  23   7   8     7318.89     7106.22    240.83 o 
  25   7   8     4439.78     4094.33    187.69 o 
  27   7   8     3138.80     3365.68    276.75 o 
 -28   8   8     3409.72     3989.80    237.00 o 
 -26   8   8     7592.88     7593.61    388.48 o 
 -24   8   8      413.36      382.50    214.31 o 
 -22   8   8    18307.28    19686.02    553.34 o 
 -20   8   8    38038.02    37153.63   1010.45 o 
 -18   8   8     6245.81     6508.26    260.12 o 
 -16   8   8       84.39      315.34    190.18 o 
 -14   8   8     6709.05     6504.14    196.72 o 
 -12   8   8     7266.81     7733.17    223.42 o 
 -10   8   8     7549.55     7267.25    172.65 o 
  -8   8   8    23829.66    21202.47    599.60 o 
  -6   8   8    23352.87    21363.00    591.33 o 
  -4   8   8    38012.79    37110.32    832.33 o 
  -2   8   8     4703.66     3900.26    142.10 o 
   0   8   8    25539.75    23669.41    696.76 o 
   2   8   8    49997.56    46203.94    985.48 o 
   4   8   8    93912.07    90113.12   1626.95 o 
   6   8   8    40659.18    37650.09    652.95 o 
   8   8   8    14869.42    14940.89    927.20 o 
  10   8   8     8788.93     9497.41    241.71 o 
  12   8   8    51477.68    47593.48   2836.93 o 
  14   8   8     8448.27     9857.42    414.24 o 
  16   8   8     8259.91     8910.78    205.34 o 
  18   8   8    18177.33    17356.27    192.49 o 
  20   8   8     7530.60     7392.41    189.37 o 
  22   8   8      520.18      490.81    171.41 o 
  24   8   8       27.47       14.89    151.67 o 
  26   8   8       21.77     -243.93    243.93 o 
  28   8   8     4153.06     4202.16    217.02 o 
 -29   9   8      420.99      323.49    353.57 o 
 -27   9   8     1224.28      901.46    197.08 o 
 -25   9   8     8666.14     8053.89    382.84 o 
 -23   9   8    10964.42    10796.77    301.62 o 
 -21   9   8      168.16      205.61    217.12 o 
 -19   9   8     1954.03     1833.29    164.30 o 
 -17   9   8      412.87      692.35    204.11 o 
 -15   9   8      714.83      674.34    174.20 o 
 -13   9   8    13753.32    15082.48    275.16 o 
 -11   9   8    25236.67    26824.66    784.18 o 
  -9   9   8     1530.12     1625.62    215.26 o 
  -7   9   8      299.30      252.34    107.75 o 
  -5   9   8     7323.36     7463.84    339.76 o 
  -3   9   8    60676.17    57638.35   1494.87 o 
  -1   9   8    72600.63    70095.47   3229.18 o 
   1   9   8    16238.28    13319.56    585.59 o 
   3   9   8     3557.56     3203.84    213.99 o 
   5   9   8      856.74      782.70    111.16 o 
   7   9   8     9051.36     8737.37    206.14 o 
   9   9   8    50533.43    54670.48   1300.25 o 
  11   9   8    77329.59    80929.61   1192.11 o 
  13   9   8    24338.22    29459.55   1074.19 o 
  15   9   8     3050.07     2541.99    297.16 o 
  17   9   8      555.98      257.06    176.62 o 
  19   9   8    18886.93    18939.66    441.84 o 
  21   9   8    24406.40    26550.14    846.32 o 
  23   9   8    14030.67    13012.04    502.34 o 
  25   9   8     4425.40     5139.82    258.27 o 
  27   9   8     3190.23     3110.94    365.02 o 
 -28  10   8     2603.64     2256.12    208.36 o 
 -26  10   8     3806.89     4137.32    234.25 o 
 -24  10   8       11.50      -45.48    193.24 o 
 -22  10   8     9789.98     9286.97    225.61 o 
 -20  10   8    21827.60    23404.41    534.76 o 
 -18  10   8    15680.62    14577.82    548.34 o 
 -16  10   8       30.51     -117.19    202.25 o 
 -14  10   8     4265.71     4679.79    152.50 o 
 -12  10   8    15203.22    14987.41    543.28 o 
 -10  10   8    10049.75     9894.98    353.14 o 
  -8  10   8     4187.88     4637.34    227.90 o 
  -6  10   8     4055.08     4454.61    214.50 o 
  -4  10   8    23744.39    26055.54    474.88 o 
  -2  10   8      407.54      306.07    110.32 o 
   0  10   8    16372.94    14614.46    720.07 o 
   2  10   8    33697.41    32724.70   1209.15 o 
   4  10   8    47082.04    47898.40   1408.45 o 
   6  10   8    74817.30    82409.43   1144.89 o 
   8  10   8    35352.75    37669.51    311.21 o 
  10  10   8    15498.36    15628.49    195.46 o 
  12  10   8    25845.91    24377.81   1466.74 o 
  14  10   8     1206.59     1184.05    387.98 o 
  16  10   8     2005.52     2320.78    191.11 o 
  18  10   8    10364.64    11001.15    283.80 o 
  20  10   8     3954.60     3808.46    281.48 o 
  22  10   8       10.97      330.97    164.80 o 
  24  10   8       12.19     -143.03    184.39 o 
  26  10   8     1090.42      497.01    359.31 o 
 -27  11   8      866.41      736.35    190.05 o 
 -25  11   8    11616.70    11543.31    342.26 o 
 -23  11   8     8655.43     8636.62    275.70 o 
 -21  11   8        9.79     -146.93    158.18 o 
 -19  11   8       20.08       22.61    209.25 o 
 -17  11   8      164.28        8.77    128.67 o 
 -15  11   8     1278.07     1292.49    145.27 o 
 -13  11   8    12386.36    13147.17    571.77 o 
 -11  11   8    28777.98    27810.47   1030.14 o 
  -9  11   8     4672.04     4864.02    174.12 o 
  -7  11   8        5.68     -195.00    195.00 o 
  -5  11   8        6.18      -49.45    165.02 o 
  -3  11   8    32746.67    33429.53   1188.73 o 
  -1  11   8    51086.14    54497.75   2460.77 o 
   1  11   8    22520.41    24554.27   1297.49 o 
   3  11   8     7990.46     8260.36    383.81 o 
   5  11   8     2270.87     2203.83    223.10 o 
   7  11   8     5193.96     5110.26    163.83 o 
   9  11   8    47267.57    49301.43    782.20 o 
  11  11   8    46327.70    47630.73   1031.86 o 
  13  11   8    21156.71    21285.54    348.21 o 
  15  11   8     3273.57     3200.64    276.59 o 
  17  11   8       16.01      102.17    174.49 o 
  19  11   8    10745.67    10491.18    207.41 o 
  21  11   8    27631.93    28827.33    423.96 o 
  23  11   8    10545.59     9577.61    372.40 o 
  25  11   8     4295.52     3815.81    217.30 o 
 -26  12   8     1335.28     1467.78    251.64 o 
 -24  12   8        0.63      414.66    227.22 o 
 -22  12   8     4785.77     4932.87    229.14 o 
 -20  12   8     4447.83     4856.01    206.71 o 
 -18  12   8     9762.27    10051.51    195.90 o 
 -16  12   8      169.78      346.42    133.76 o 
 -14  12   8     4338.56     4198.10    277.61 o 
 -12  12   8    21181.69    19651.40    731.59 o 
 -10  12   8    10101.27     9908.46    431.43 o 
  -8  12   8     2558.76     2455.73    196.39 o 
  -6  12   8     1272.91     1627.68    215.69 o 
  -4  12   8    18764.85    20547.60    479.39 o 
  -2  12   8     3152.54     3289.45    143.99 o 
   0  12   8    17522.80    19519.58    604.89 o 
   2  12   8    35456.74    35263.79   1405.06 o 
   4  12   8    26950.48    26471.45   1128.48 o 
   6  12   8    46276.07    46965.43   1396.08 o 
   8  12   8     6070.70     5772.81    164.11 o 
  10  12   8     6912.40     7500.85    202.02 o 
  12  12   8     4489.72     3805.53    418.42 o 
  14  12   8     7664.38     7624.80    163.99 o 
  16  12   8     6790.73     7422.15    331.24 o 
  18  12   8     7611.06     7628.55    484.33 o 
  20  12   8     1982.03     2051.58    166.33 o 
  22  12   8      677.01      421.59    298.89 o 
  24  12   8     2209.97     2274.70    428.03 o 
 -25  13   8     3167.57     3707.92    211.49 o 
 -23  13   8     8421.24     8547.62    337.25 o 
 -21  13   8      740.53      753.94    191.16 o 
 -19  13   8       20.77     -142.93    154.92 o 
 -17  13   8        1.66     -183.88    183.88 o 
 -15  13   8      950.86     1027.72    165.19 o 
 -13  13   8     3971.72     4436.18    235.55 o 
 -11  13   8     3561.67     3182.86    169.32 o 
  -9  13   8       20.44     -307.17    307.17 o 
  -7  13   8     2447.43     2383.93    161.41 o 
  -5  13   8        3.19       56.84    186.38 o 
  -3  13   8     2427.40     2771.42    165.14 o 
  -1  13   8    39912.88    42479.66    662.66 o 
   1  13   8    13578.71    13497.28    476.63 o 
   3  13   8     4502.38     4187.57    183.24 o 
   5  13   8     3612.23     3943.21    228.37 o 
   7  13   8    17088.03    18538.28    705.07 o 
   9  13   8    44109.37    45518.32   1142.99 o 
  11  13   8    14241.01    14593.42    427.81 o 
  13  13   8     2179.29     4600.93   1340.48 o 
  15  13   8     2424.35     2588.25    210.33 o 
  17  13   8      298.95      278.66    227.51 o 
  19  13   8     5608.66     5889.72    262.98 o 
  21  13   8    10188.26     9068.72    298.69 o 
  23  13   8     3149.78     2815.62    213.34 o 
 -24  14   8        7.32      -25.53    176.42 o 
 -22  14   8     4865.60     5195.16    247.76 o 
 -20  14   8     4562.95     4044.41    182.54 o 
 -18  14   8      604.35      742.47    191.60 o 
 -16  14   8     1305.02     1257.88    225.75 o 
 -14  14   8      288.24      370.93    155.95 o 
 -12  14   8     6273.77     6395.10    358.93 o 
 -10  14   8    11053.27    10338.18    362.10 o 
  -8  14   8     3830.56     3345.04    205.36 o 
  -6  14   8     8377.86     8854.38    230.27 o 
  -4  14   8     8356.50     8520.87    211.81 o 
  -2  14   8     2968.95     3104.41    144.46 o 
   0  14   8    12183.01    13315.78    218.92 o 
   2  14   8     8099.40     8054.08    487.44 o 
   4  14   8     4978.46     5102.02    193.02 o 
   6  14   8    20866.15    19329.81    673.02 o 
   8  14   8     8676.56     8477.85    356.36 o 
  10  14   8     1234.37     1485.99    236.34 o 
  12  14   8     7016.14     6096.13    288.86 o 
  14  14   8     8642.70     9543.20    200.98 o 
  16  14   8     6893.60     7259.30    192.99 o 
  18  14   8     8125.27     7531.78    220.65 o 
  20  14   8     2417.96     2848.61    306.68 o 
  22  14   8      315.86      109.72    206.79 o 
 -23  15   8     6959.00     7077.63    484.54 o 
 -21  15   8     1716.10     1563.21    274.56 o 
 -19  15   8      177.90      -19.94    187.10 o 
 -17  15   8      253.38      227.62    209.93 o 
 -15  15   8     6862.53     6393.87    230.64 o 
 -13  15   8    11125.54    10993.73    349.47 o 
 -11  15   8     2246.26     2595.14    183.66 o 
  -9  15   8       96.72       50.30    131.73 o 
  -7  15   8       12.71      -38.55    196.70 o 
  -5  15   8     2954.19     3024.97    127.83 o 
  -3  15   8    10172.78    10325.37    153.96 o 
  -1  15   8    25255.87    25285.67    834.13 o 
   1  15   8     7705.49     8525.28    210.86 o 
   3  15   8      882.96     1093.48    159.60 o 
   5  15   8        6.70      -64.23    155.43 o 
   7  15   8     4689.82     4285.12    258.54 o 
   9  15   8    36863.10    34682.36   1438.55 o 
  11  15   8    14652.33    15187.13    578.83 o 
  13  15   8     3785.04     3337.51    265.91 o 
  15  15   8      804.29      815.44    169.00 o 
  17  15   8        8.48     -122.75    170.39 o 
  19  15   8      857.38     1199.90    171.02 o 
  21  15   8     4557.15     4200.29    270.81 o 
 -20  16   8     5101.23     5222.15    357.87 o 
 -18  16   8     2316.55     2152.73    160.62 o 
 -16  16   8     4726.07     4677.41    293.99 o 
 -14  16   8     5928.40     5990.66    199.41 o 
 -12  16   8     1022.61     1332.19    184.04 o 
 -10  16   8    11219.34    11202.95    695.95 o 
  -8  16   8     5825.91     6713.40    474.00 o 
  -6  16   8     3690.87     3987.20    130.92 o 
  -4  16   8     4815.37     5171.64    163.79 o 
  -2  16   8     1643.74     1538.10    133.76 o 
   0  16   8     3585.57     3728.78    158.67 o 
   2  16   8     8803.98     9078.46    187.75 o 
   4  16   8     8878.66     9081.56    386.31 o 
   6  16   8    11705.97    12167.03    716.44 o 
   8  16   8    12431.75    11893.91    418.65 o 
  10  16   8      826.86      731.03    195.35 o 
  12  16   8     8117.37     7497.51    389.37 o 
  14  16   8     5616.69     6235.73    431.99 o 
  16  16   8     3241.36     3055.20    236.02 o 
  18  16   8     5853.80     5918.75    202.55 o 
  20  16   8     1361.01     1485.61    298.08 o 
 -19  17   8     1047.20     1214.51    204.57 o 
 -17  17   8     4311.40     4701.14    415.44 o 
 -15  17   8     8318.26     7671.19    246.21 o 
 -13  17   8    15189.73    13325.10    685.39 o 
 -11  17   8     1931.72     1944.46    218.57 o 
  -9  17   8      101.46        4.02    193.76 o 
  -7  17   8        7.47       40.59    137.98 o 
  -5  17   8      754.58     1134.53    157.88 o 
  -3  17   8    18161.10    20732.60    321.39 o 
  -1  17   8    22668.98    24107.99    375.98 o 
   1  17   8     4237.60     5215.44    235.07 o 
   3  17   8      120.08      117.89    166.36 o 
   5  17   8       21.24       -2.20    271.29 o 
   7  17   8     6274.36     5749.15    331.35 o 
   9  17   8    24372.73    22575.33    951.93 o 
  11  17   8    11189.83    10389.22    332.31 o 
  13  17   8     1000.11      793.19    228.60 o 
  15  17   8      131.18      628.41    452.17 o 
  17  17   8      134.45      229.55    276.11 o 
 -18  18   8     2084.99     1816.71    343.81 o 
 -16  18   8     5740.57     5020.08    409.70 o 
 -14  18   8     6803.79     6170.46    358.36 o 
 -12  18   8      237.51      182.28    180.34 o 
 -10  18   8    10562.17    10819.40    463.35 o 
  -8  18   8    11325.84    10784.09    515.57 o 
  -6  18   8     6656.55     6889.01    211.30 o 
  -4  18   8     8275.27     9556.38    211.69 o 
  -2  18   8      497.47      824.98    217.59 o 
   0  18   8     6295.27     6050.88    322.20 o 
   2  18   8    11056.34    12446.51    206.17 o 
   4  18   8     6643.91     5852.98    278.02 o 
   6  18   8     7498.00     7368.76    513.02 o 
   8  18   8     4303.68     3688.28    229.11 o 
  10  18   8      218.59      161.52    166.74 o 
  12  18   8     3765.17     3368.53    344.67 o 
  14  18   8     4914.49     4715.42    324.14 o 
  16  18   8     9521.89     9235.06    420.25 o 
 -15  19   8     4136.15     3627.03    251.97 o 
 -13  19   8     9343.37     8465.08    569.14 o 
 -11  19   8     3326.84     2915.78    223.91 o 
  -9  19   8      448.11       50.58    168.09 o 
  -7  19   8      810.45      734.04    156.39 o 
  -5  19   8       81.52       85.86    184.52 o 
  -3  19   8     8561.08     8650.87    471.15 o 
  -1  19   8    28655.25    30614.52   1009.68 o 
   1  19   8    17673.25    17883.46    683.46 o 
   3  19   8     3497.84     3573.34    191.49 o 
   5  19   8       68.66       61.92    197.74 o 
   7  19   8     6663.83     5578.80    539.26 o 
   9  19   8    12573.09    12360.21    553.92 o 
  11  19   8     4688.15     4423.29    254.62 o 
  13  19   8       91.48      195.22    220.90 o 
 -12  20   8     1406.27     1743.84    194.65 o 
 -10  20   8    13393.50    12466.27    382.28 o 
  -8  20   8     7792.72     7569.44    182.23 o 
  -6  20   8     2806.46     2874.42    276.17 o 
  -4  20   8     4041.71     4504.21    300.07 o 
  -2  20   8       43.85     -122.25    151.79 o 
   0  20   8     8788.41     8546.34    188.56 o 
   2  20   8     9449.48     9552.86    440.51 o 
   4  20   8     1308.55     1557.98    224.11 o 
   6  20   8     3122.93     2849.33    193.93 o 
   8  20   8     4275.79     3825.56    244.10 o 
  10  20   8       83.29       63.71    210.76 o 
  -7  21   8      284.98     -106.30    258.78 o 
  -5  21   8     1607.56     1393.97    199.47 o 
  -3  21   8     8781.01     8696.62    332.09 o 
  -1  21   8    13944.81    14742.74    735.83 o 
   1  21   8     3964.12     3294.05    225.20 o 
   3  21   8      329.96      218.87    226.95 o 
   5  21   8      747.23      559.85    216.86 o 
 -31   1   9       21.72      -56.93    203.65 o 
 -29   1   9       11.44     -188.77    188.77 o 
 -27   1   9       60.30      -88.61    194.26 o 
 -25   1   9      306.44      372.08    176.68 o 
 -23   1   9        0.83      -82.04    179.37 o 
 -21   1   9     1380.32     1526.53    198.58 o 
 -19   1   9       78.15       18.91    181.57 o 
 -17   1   9       16.17      254.04    207.17 o 
 -15   1   9       45.31       -2.46    213.17 o 
 -13   1   9      686.73      538.94    144.76 o 
 -11   1   9      869.79     1109.62    172.07 o 
  -9   1   9        4.81       14.66    166.86 o 
  -7   1   9    21230.44    21992.96    357.27 o 
  -5   1   9      995.97     1019.42    303.05 o 
  -3   1   9    23935.31    25289.79   1549.70 o 
  -1   1   9    10440.83    11481.32    335.02 o 
   1   1   9     1092.76     1000.22    218.76 o 
   3   1   9     2653.42     2253.21    170.09 o 
   5   1   9      834.55      679.28    270.36 o 
   7   1   9     5797.71    18902.46   4067.70 o 
   9   1   9    13689.84    12439.03    222.69 o 
  11   1   9     3268.46     3138.13    143.64 o 
  13   1   9     4300.57     4553.65    208.67 o 
  15   1   9     4813.41     5725.63    260.81 o 
  17   1   9     1413.05     1475.18    171.71 o 
  19   1   9     1819.90     1322.68    178.44 o 
  21   1   9     1375.02     2497.64    183.21 o 
  23   1   9        9.67     1688.43    238.87 o 
  25   1   9      177.55       63.25    200.52 o 
  27   1   9      258.46      225.91    214.69 o 
  29   1   9      131.33      124.60    207.11 o 
 -30   2   9       10.99     -104.38    196.87 o 
 -28   2   9       34.45      266.65    189.40 o 
 -26   2   9       94.42      139.72    199.37 o 
 -24   2   9       14.82     -144.64    144.64 o 
 -22   2   9      803.36      650.15    212.51 o 
 -20   2   9       79.18       34.41    201.24 o 
 -18   2   9     3394.48     3632.43    244.26 o 
 -16   2   9     6760.58     7814.56    231.67 o 
 -14   2   9     3505.12     2964.88    164.26 o 
 -12   2   9     1022.75     1008.86    161.70 o 
 -10   2   9     5164.20     5221.94    195.09 o 
  -8   2   9    22270.13    21839.58    367.20 o 
  -6   2   9    44318.26    46069.24    864.94 o 
  -4   2   9    28831.95    30719.00    762.11 o 
  -2   2   9     2195.07     1849.22    246.66 o 
   0   2   9    20331.98    21530.60    331.04 o 
   2   2   9      421.35      565.47    168.41 o 
   4   2   9     7069.91     7193.87    244.47 o 
   6   2   9        3.55     -157.33    157.33 o 
   8   2   9    10937.80    11901.15   1376.21 o 
  10   2   9       92.06        2.73    248.52 o 
  12   2   9       68.88     -138.09    138.09 o 
  14   2   9     1146.89     1220.65    182.92 o 
  16   2   9     2673.13     2956.70    193.99 o 
  18   2   9      309.45       71.03    231.81 o 
  20   2   9      231.02      226.06    167.99 o 
  22   2   9     1794.23     3301.16    267.09 o 
  24   2   9        0.23     1599.47    516.96 o 
  26   2   9        1.72      -28.23    215.39 o 
  28   2   9      320.04      124.80    197.03 o 
 -31   3   9       22.43      363.82    223.80 o 
 -29   3   9      178.89      604.41    185.57 o 
 -27   3   9        1.23      181.56    215.79 o 
 -25   3   9      473.34      396.45    190.11 o 
 -23   3   9      899.44      673.31    176.24 o 
 -21   3   9      897.88     1045.53    253.71 o 
 -19   3   9     2728.07     2455.11    175.35 o 
 -17   3   9     1524.64     1798.72    207.70 o 
 -15   3   9     7213.50     7750.58    252.34 o 
 -13   3   9      710.31      438.79    153.28 o 
 -11   3   9      318.64       30.19    158.54 o 
  -9   3   9        1.09       24.43    171.42 o 
  -7   3   9    40135.41    40896.15    497.85 o 
  -5   3   9     2434.25     2780.51    192.41 o 
  -3   3   9    11645.37    13332.15    453.63 o 
  -1   3   9    21138.70    19930.77    669.04 o 
   1   3   9     5284.00     5024.63    211.59 o 
   3   3   9    16276.32    16065.03    225.66 o 
   5   3   9     2563.18     2260.53    179.73 o 
   7   3   9    14397.40    15254.72   1094.54 o 
   9   3   9    10266.22     9791.95    184.16 o 
  11   3   9      544.67      402.46    142.16 o 
  13   3   9      145.23      371.91    195.50 o 
  15   3   9     1228.91     3845.99    436.98 o 
  17   3   9     1782.52     1841.83    176.51 o 
  19   3   9      162.35        7.60    161.65 o 
  21   3   9      447.74     3043.20    159.10 o 
  23   3   9      403.11     2428.28    186.49 o 
  25   3   9      246.90      160.19    182.37 o 
  27   3   9      178.22      -61.75    282.52 o 
  29   3   9      106.20      495.34    226.21 o 
 -30   4   9      369.16      417.82    260.73 o 
 -28   4   9       53.44      199.81    204.10 o 
 -26   4   9     3389.42     3188.73    166.00 o 
 -24   4   9     6118.87     6239.37    229.06 o 
 -22   4   9      284.45      248.85    166.01 o 
 -20   4   9      487.08      465.75    194.92 o 
 -18   4   9     2039.29     1654.82    172.45 o 
 -16   4   9      962.38     1146.36    203.29 o 
 -14   4   9     7417.13     7526.96    229.92 o 
 -12   4   9     1053.52      867.08    141.65 o 
 -10   4   9    13104.09    13072.15    270.70 o 
  -8   4   9    10546.39     9695.41    211.24 o 
  -6   4   9      687.73      584.76    160.34 o 
  -4   4   9     2171.40     2527.56    173.96 o 
  -2   4   9    35856.68    34801.72    687.71 o 
   0   4   9     7379.28     7154.90    243.81 o 
   2   4   9    14414.87    16753.35    241.21 o 
   4   4   9        8.93       35.91    147.30 o 
   6   4   9     6382.60     6419.26    163.68 o 
   8   4   9     1237.76    16546.33   7930.44 o 
  10   4   9     1707.17     1859.65    279.64 o 
  12   4   9     1652.32     1052.47    249.11 o 
  14   4   9      234.94     2035.13    390.80 o 
  16   4   9      224.59      443.11    185.06 o 
  18   4   9        5.03      152.62    306.63 o 
  20   4   9     1278.07     1972.57    231.17 o 
  22   4   9     2347.39     5132.51    238.55 o 
  24   4   9       88.25     -240.66    240.66 o 
  26   4   9       70.40     -151.72    151.72 o 
  28   4   9      249.44      -97.66    226.84 o 
 -31   5   9      764.34      535.47    228.31 o 
 -29   5   9      137.91      569.70    207.60 o 
 -27   5   9        4.07       92.88    213.22 o 
 -25   5   9      807.58      785.31    189.48 o 
 -23   5   9      199.50      140.36    144.36 o 
 -21   5   9      203.79      343.05    151.01 o 
 -19   5   9     1776.47     1546.56    198.42 o 
 -17   5   9     3779.13     3679.21    229.66 o 
 -15   5   9        8.88       30.22    182.31 o 
 -13   5   9      983.59     1100.54    233.90 o 
 -11   5   9       59.25      139.74    151.43 o 
  -9   5   9      144.04      433.83    157.79 o 
  -7   5   9       61.40      -30.90    185.39 o 
  -5   5   9     6286.11     5726.66    174.26 o 
  -3   5   9      481.88      162.05    114.32 o 
  -1   5   9      121.55      117.73    147.37 o 
   1   5   9       17.06       65.89    115.65 o 
   3   5   9    20584.57    20385.12    220.88 o 
   5   5   9     1052.29     -358.31   1170.44 o 
   7   5   9    41219.85    40721.63    407.76 o 
   9   5   9        0.94      -27.34    124.75 o 
  11   5   9    18838.23    19865.65    258.01 o 
  13   5   9    22911.92    25452.03    875.82 o 
  15   5   9     1953.10     2698.04    359.67 o 
  17   5   9     1202.34     1481.43    228.65 o 
  19   5   9     2649.08     2640.24    177.45 o 
  21   5   9      279.99     3628.10    180.53 o 
  23   5   9      298.90      600.33    163.68 o 
  25   5   9       24.19      -35.81    176.18 o 
  27   5   9      101.78     -115.12    196.89 o 
 -30   6   9      393.08      257.96    226.03 o 
 -28   6   9      235.49      294.16    168.32 o 
 -26   6   9     2280.02     2133.81    239.29 o 
 -24   6   9    13708.36    12676.31    436.04 o 
 -22   6   9     2765.13     2745.24    200.76 o 
 -20   6   9      354.14      571.43    169.35 o 
 -18   6   9     3687.01     3854.44    204.68 o 
 -16   6   9        0.79     -119.62    179.69 o 
 -14   6   9     1173.63     1114.76    203.67 o 
 -12   6   9      165.70      192.01    206.49 o 
 -10   6   9        5.07       -8.68    106.46 o 
  -8   6   9     1201.49      915.00    165.53 o 
  -6   6   9     3949.83     3456.30    174.40 o 
  -4   6   9     5844.48     5453.66    199.43 o 
  -2   6   9    21811.09    20419.01    627.29 o 
   0   6   9    21798.77    20489.88    561.20 o 
   2   6   9     3155.19     3816.57    208.90 o 
   4   6   9      417.69      530.80    126.21 o 
   6   6   9      529.06      792.71    129.47 o 
   8   6   9       55.40       26.19    120.65 o 
  10   6   9     1712.99     1960.92    315.99 o 
  12   6   9       73.06     -196.80    196.80 o 
  14   6   9     5375.21     6959.33    404.69 o 
  16   6   9     4688.69     5054.94    176.52 o 
  18   6   9      103.97     -197.57    197.57 o 
  20   6   9     2335.43     2220.09    283.65 o 
  22   6   9      204.30     2555.05    238.56 o 
  24   6   9     1020.56      439.76    229.88 o 
  26   6   9       10.62     -209.92    209.92 o 
  28   6   9       75.10      -98.85    190.08 o 
 -29   7   9      479.26      960.52    422.65 o 
 -27   7   9      216.64      180.78    241.41 o 
 -25   7   9       35.07     -179.65    179.65 o 
 -23   7   9      190.68      303.82    176.93 o 
 -21   7   9       65.06      -12.16    169.94 o 
 -19   7   9      299.34      497.37    168.91 o 
 -17   7   9      743.36      614.60    190.54 o 
 -15   7   9     5431.43     5697.43    210.45 o 
 -13   7   9      548.15      629.05    172.45 o 
 -11   7   9     1682.13     2357.31    211.64 o 
  -9   7   9       15.17     -182.30    200.67 o 
  -7   7   9     2058.67     2045.97    137.98 o 
  -5   7   9     5650.12     5036.08    213.23 o 
  -3   7   9     6196.55     6537.27    246.55 o 
  -1   7   9     3083.49     2920.56    157.24 o 
   1   7   9      862.18      926.02    161.98 o 
   3   7   9     1182.28     1128.78    131.10 o 
   5   7   9     3516.68     2471.37    776.63 o 
   7   7   9     1069.39     1006.36    118.32 o 
   9   7   9      211.60     -215.28    247.57 o 
  11   7   9    10427.43    10922.46    202.01 o 
  13   7   9     1435.45     1617.28    183.29 o 
  15   7   9      950.92     1060.17    176.42 o 
  17   7   9     2158.44     2517.10    191.04 o 
  19   7   9     3942.05     3863.40    229.07 o 
  21   7   9     3081.74     3900.09    301.98 o 
  23   7   9      114.23      409.55    190.08 o 
  25   7   9       75.14     -162.37    162.37 o 
  27   7   9      340.50      529.97    252.23 o 
 -28   8   9      280.88      229.16    254.67 o 
 -26   8   9       79.44     -110.00    160.61 o 
 -24   8   9     4413.86     4510.73    192.47 o 
 -22   8   9     2801.87     3441.47    317.57 o 
 -20   8   9     4426.46     4484.28    207.10 o 
 -18   8   9     5176.58     5962.68    215.26 o 
 -16   8   9      101.53      122.88    157.81 o 
 -14   8   9       26.96       -3.43    193.74 o 
 -12   8   9      107.45       58.20    169.79 o 
 -10   8   9     3230.96     3972.28    184.39 o 
  -8   8   9     5179.93     4208.50    136.44 o 
  -6   8   9    31962.43    30009.09    828.12 o 
  -4   8   9    15851.48    15770.58    435.43 o 
  -2   8   9     1374.56     1372.85    130.40 o 
   0   8   9    14244.26    12805.81    459.16 o 
   2   8   9     6734.21     6932.88    297.49 o 
   4   8   9     2012.45     1661.35    112.63 o 
   6   8   9      666.69      833.12    122.12 o 
   8   8   9     1271.73     1255.88    209.09 o 
  10   8   9     5259.21     4462.11    284.42 o 
  12   8   9      775.85     -207.55    207.55 o 
  14   8   9        7.81     2469.61    169.49 o 
  16   8   9      847.15      992.03    156.29 o 
  18   8   9      155.88     -146.32    241.49 o 
  20   8   9     2862.53     3268.09    187.42 o 
  22   8   9     1059.76     1814.43    197.42 o 
  24   8   9      788.54     1298.63    780.33 o 
  26   8   9      308.07      -17.88    218.67 o 
 -29   9   9      947.15      977.94    190.66 o 
 -27   9   9      474.67      364.02    229.06 o 
 -25   9   9       38.54       52.02    191.53 o 
 -23   9   9       67.54      -65.83    184.29 o 
 -21   9   9     1459.97     1173.50    198.05 o 
 -19   9   9      738.39      837.72    175.13 o 
 -17   9   9      310.87       56.71    201.83 o 
 -15   9   9      269.77       84.96    187.36 o 
 -13   9   9        4.24       -0.61    154.02 o 
 -11   9   9        5.42     -191.83    191.83 o 
  -9   9   9     2678.40     2518.28    194.08 o 
  -7   9   9     3074.75     3967.72    229.60 o 
  -5   9   9        1.67       45.90    123.99 o 
  -3   9   9     6113.02     5649.43    193.57 o 
  -1   9   9     3005.17     2909.46    155.29 o 
   1   9   9     3956.61     3638.79    160.32 o 
   3   9   9     3928.78     4217.67    123.62 o 
   5   9   9       61.32    19297.32   8487.83 o 
   7   9   9      513.23    10579.92   4963.34 o 
   9   9   9      141.62       95.26    183.70 o 
  11   9   9       49.19      170.99    229.41 o 
  13   9   9        0.33      104.98    190.18 o 
  15   9   9        7.65       97.68    179.31 o 
  17   9   9     1720.69     1433.64    211.55 o 
  19   9   9      567.93       77.91    178.41 o 
  21   9   9     1662.20     3765.99    176.83 o 
  23   9   9       84.47     -131.16    162.83 o 
  25   9   9      933.16      898.37    298.46 o 
 -28  10   9      440.96      400.47    205.23 o 
 -26  10   9      194.46      -22.14    209.84 o 
 -24  10   9     2100.71     2175.89    198.33 o 
 -22  10   9     5101.74     5265.21    344.60 o 
 -20  10   9       43.30      166.38    192.07 o 
 -18  10   9      160.73       48.92    156.98 o 
 -16  10   9       64.10       81.10    162.36 o 
 -14  10   9     1231.92     1469.15    177.65 o 
 -12  10   9       95.73     -200.49    200.49 o 
 -10  10   9       67.16      134.98    181.81 o 
  -8  10   9     3447.75     3080.05    203.30 o 
  -6  10   9     8167.48     7415.18    214.42 o 
  -4  10   9      844.67      781.15    201.51 o 
  -2  10   9     3419.59     3444.33    233.91 o 
   0  10   9    14734.93    13951.27    466.12 o 
   2  10   9    19915.20    22539.47   1041.18 o 
   4  10   9    12219.11    12699.37    420.29 o 
   6  10   9       29.85     -157.49    157.49 o 
   8  10   9    17228.22    19997.38    226.07 o 
  10  10   9    13449.55    12298.03    314.36 o 
  12  10   9     1974.00     1734.69    589.70 o 
  14  10   9     4520.42     5679.87    268.19 o 
  16  10   9     5218.00     4955.60    218.21 o 
  18  10   9     4307.02     3691.65    184.67 o 
  20  10   9     2568.46     3496.69    420.07 o 
  22  10   9     1956.97     2035.35    394.07 o 
  24  10   9      448.59      419.49    332.61 o 
  26  10   9     1630.38     1704.81    224.59 o 
 -27  11   9     2536.75     2955.42    226.12 o 
 -25  11   9       58.50      110.57    208.90 o 
 -23  11   9      590.42      853.49    192.70 o 
 -21  11   9     1881.69     2369.98    257.99 o 
 -19  11   9      296.99     -231.71    231.71 o 
 -17  11   9        0.16     -125.99    125.99 o 
 -15  11   9      425.08      582.04    162.30 o 
 -13  11   9        9.79     -181.76    181.76 o 
 -11  11   9     2708.49     2568.16    185.42 o 
  -9  11   9     2415.23     2336.67    185.90 o 
  -7  11   9      155.83      385.51    192.04 o 
  -5  11   9       23.43     -113.57    191.37 o 
  -3  11   9      561.10      421.86    138.34 o 
  -1  11   9     1141.99     1655.66    185.51 o 
   1  11   9     2698.55     2836.32    290.37 o 
   3  11   9      845.21     1020.97    185.43 o 
   5  11   9      840.80     -702.28   1392.12 o 
   7  11   9     1453.54     3304.62    784.08 o 
   9  11   9       68.34     -179.47    179.47 o 
  11  11   9     1247.26      684.20    166.44 o 
  13  11   9      223.33      199.08    164.36 o 
  15  11   9        8.36      -98.81    167.63 o 
  17  11   9      993.33     1427.75    163.24 o 
  19  11   9     1360.68     1307.60    175.17 o 
  21  11   9       30.00     1687.76    194.08 o 
  23  11   9      420.07      490.70    232.51 o 
  25  11   9        0.06     -204.65    204.65 o 
 -26  12   9      148.79       59.66    201.45 o 
 -24  12   9     3353.61     3400.84    220.91 o 
 -22  12   9     5548.32     5535.81    227.38 o 
 -20  12   9     3391.40     3394.67    221.84 o 
 -18  12   9      924.48     1155.24    163.40 o 
 -16  12   9     2456.35     2075.47    173.68 o 
 -14  12   9       24.51      -26.67    191.01 o 
 -12  12   9        8.00     -130.66    174.68 o 
 -10  12   9     3254.19     3040.99    173.67 o 
  -8  12   9     3761.98     3466.83    259.61 o 
  -6  12   9     4253.08     4529.13    184.46 o 
  -4  12   9    27095.42    27469.21    722.16 o 
  -2  12   9      464.50      390.02    177.88 o 
   0  12   9     7790.95     7304.17    327.35 o 
   2  12   9    26232.57    25922.68    848.14 o 
   4  12   9    22220.08    22679.11    894.90 o 
   6  12   9     1278.17     1698.23    213.83 o 
   8  12   9     9464.13     8812.82    189.47 o 
  10  12   9     7797.36     7405.33    234.00 o 
  12  12   9     1541.78     1550.95    269.85 o 
  14  12   9      163.17      289.92    151.01 o 
  16  12   9       59.47       -2.78    183.35 o 
  18  12   9     1026.25      770.70    171.53 o 
  20  12   9       11.24      247.94    251.08 o 
  22  12   9       62.60      313.94    294.47 o 
  24  12   9       53.78       93.81    204.01 o 
 -25  13   9      208.60      226.45    256.04 o 
 -23  13   9     2588.95     2356.48    199.85 o 
 -21  13   9     1014.33      852.86    153.15 o 
 -19  13   9       10.58       77.05    152.86 o 
 -17  13   9      236.17      129.58    181.44 o 
 -15  13   9       72.55      123.56    219.69 o 
 -13  13   9     1379.31      982.43    151.07 o 
 -11  13   9     2332.83     1984.28    172.90 o 
  -9  13   9    15031.93    14741.72    435.04 o 
  -7  13   9     9540.24     9685.66    280.16 o 
  -5  13   9        1.35     -156.06    156.06 o 
  -3  13   9     2263.83     2682.35    151.81 o 
  -1  13   9       20.77      198.36    175.81 o 
   1  13   9    13755.82    13944.78    532.95 o 
   3  13   9      764.56      769.91    191.16 o 
   5  13   9     7476.86     6137.94    262.26 o 
   7  13   9       21.50     3535.70   1326.51 o 
   9  13   9     1669.32     1619.80    181.49 o 
  11  13   9     3597.30     3554.57    324.44 o 
  13  13   9      263.64      424.33    164.83 o 
  15  13   9     2632.78     3013.31    245.30 o 
  17  13   9     3133.93     3529.48    291.93 o 
  19  13   9      419.11      352.05    327.44 o 
  21  13   9        0.14     1739.27    228.44 o 
  23  13   9      106.23      -50.44    222.42 o 
 -24  14   9     5193.40     4844.86    236.81 o 
 -22  14   9     6099.41     5695.46    207.28 o 
 -20  14   9     4177.91     3476.05    272.75 o 
 -18  14   9     2558.69     2415.98    194.72 o 
 -16  14   9      445.00      595.97    164.36 o 
 -14  14   9     1113.43     1377.67    169.43 o 
 -12  14   9     2731.27     2409.85    321.44 o 
 -10  14   9     4949.58     5194.21    464.39 o 
  -8  14   9      566.76      215.49    174.81 o 
  -6  14   9      772.04      944.89    221.36 o 
  -4  14   9     6153.63     5589.84    174.56 o 
  -2  14   9     9479.29    10657.04    399.87 o 
   0  14   9    10032.14    11147.40    284.17 o 
   2  14   9    13541.74    13082.10    403.50 o 
   4  14   9     7495.04     8317.35    488.13 o 
   6  14   9       83.67     -174.67    174.67 o 
   8  14   9     8841.59     7532.72    613.29 o 
  10  14   9       96.59     -118.93    186.32 o 
  12  14   9     1165.46       99.08    392.70 o 
  14  14   9     1066.59     1354.10    169.60 o 
  16  14   9     2071.65     2188.78    231.60 o 
  18  14   9     5128.87     5277.34    182.90 o 
  20  14   9     1224.96      656.53    300.37 o 
  22  14   9        1.40      685.38    185.36 o 
 -23  15   9     1438.41     1407.21    204.28 o 
 -21  15   9     4373.40     4035.30    270.15 o 
 -19  15   9     1671.75     1508.66    176.49 o 
 -17  15   9      136.32      -20.10    208.15 o 
 -15  15   9      802.50      608.67    212.27 o 
 -13  15   9      915.53      950.46    179.03 o 
 -11  15   9      594.46      606.21    372.04 o 
  -9  15   9     5732.03     5339.12    242.96 o 
  -7  15   9    11279.53     9641.05    457.26 o 
  -5  15   9       45.69       18.02    124.18 o 
  -3  15   9     1777.72     2111.97    161.70 o 
  -1  15   9       21.39      197.67    145.35 o 
   1  15   9    18395.01    15997.07    763.53 o 
   3  15   9     3808.62     3222.35    279.61 o 
   5  15   9       98.51     -253.88    380.74 o 
   7  15   9      531.09      971.12    139.66 o 
   9  15   9     4638.86     5775.96    490.14 o 
  11  15   9     2447.51     2386.23    176.86 o 
  13  15   9      664.21     1301.95    205.15 o 
  15  15   9     1567.45     2029.06    225.92 o 
  17  15   9      795.76      996.75    250.14 o 
  19  15   9      611.11      350.27    202.38 o 
  21  15   9       21.04     2317.42    221.92 o 
 -20  16   9      673.65      923.00    186.51 o 
 -18  16   9      568.58      316.00    412.06 o 
 -16  16   9     1377.22     1573.55    303.64 o 
 -14  16   9      370.06      322.19    181.18 o 
 -12  16   9     5842.05     5510.31    433.67 o 
 -10  16   9     4439.24     4001.13    255.26 o 
  -8  16   9       63.97     -222.71    222.71 o 
  -6  16   9      535.13      615.41    145.22 o 
  -4  16   9      513.27      525.64    183.16 o 
  -2  16   9       90.17     -158.77    175.19 o 
   0  16   9       25.40     -111.37    129.67 o 
   2  16   9     3203.57     2792.13    259.71 o 
   4  16   9     4180.63     3970.83    198.17 o 
   6  16   9       72.35      -90.23    242.20 o 
   8  16   9     4065.04     4150.25    206.94 o 
  10  16   9     7692.89     7615.44    289.41 o 
  12  16   9     2443.41     1389.11    229.99 o 
  14  16   9     1058.01     1378.75    175.93 o 
  16  16   9     3287.81     3326.94    313.12 o 
  18  16   9     7291.75     6838.00    239.74 o 
 -19  17   9     1025.19     1087.28    214.26 o 
 -17  17   9       65.46     -110.23    222.33 o 
 -15  17   9      446.00      276.88    202.01 o 
 -13  17   9      736.82      617.77    158.67 o 
 -11  17   9      162.01      -97.53    156.66 o 
  -9  17   9      818.52     1032.49    388.13 o 
  -7  17   9     1246.08     1286.38    158.78 o 
  -5  17   9      222.95      479.29    167.10 o 
  -3  17   9     5402.48     6061.52    368.13 o 
  -1  17   9       13.84      191.81    149.27 o 
   1  17   9      203.01      464.97    169.11 o 
   3  17   9     1125.39     1144.12    280.44 o 
   5  17   9     2283.80     1671.78    292.32 o 
   7  17   9       78.39      253.45    224.45 o 
   9  17   9      114.02      382.63    246.72 o 
  11  17   9     5515.44     5085.22    384.89 o 
  13  17   9     4899.63     4300.46    385.83 o 
  15  17   9        3.56     -139.51    295.87 o 
  17  17   9      337.97      273.46    309.98 o 
 -16  18   9      200.07     -175.78    299.19 o 
 -14  18   9       30.56      -33.00    228.63 o 
 -12  18   9     3109.67     3125.54    199.68 o 
 -10  18   9     6051.88     5537.60    208.41 o 
  -8  18   9     4237.27     4847.25    251.82 o 
  -6  18   9     2571.90     2837.45    163.06 o 
  -4  18   9      239.39      258.57    174.53 o 
  -2  18   9     1173.21     1074.14    214.33 o 
   0  18   9     2341.08     1908.76    145.93 o 
   2  18   9     6807.49     7189.51    214.03 o 
   4  18   9     4014.39     4462.56    217.19 o 
   6  18   9       22.11      -19.34    214.07 o 
   8  18   9     2340.53     3009.92    667.81 o 
  10  18   9     7618.50     6694.66    623.91 o 
  12  18   9     2754.00     2172.35    217.57 o 
  14  18   9      290.49      437.11    244.27 o 
 -15  19   9       36.47      148.75    233.96 o 
 -13  19   9       10.16     -228.43    229.69 o 
 -11  19   9      104.51      172.44    213.08 o 
  -9  19   9     1520.18     1437.98    160.44 o 
  -7  19   9     4370.59     4604.00    190.83 o 
  -5  19   9        4.26      -56.83    167.95 o 
  -3  19   9     2709.42     2518.86    274.09 o 
  -1  19   9     5430.74     5969.87    287.71 o 
   1  19   9     4047.45     3294.69    157.92 o 
   3  19   9     1049.15     1380.57    352.54 o 
   5  19   9      111.37      198.48    180.35 o 
   7  19   9       23.56      373.29    184.49 o 
   9  19   9      185.44      196.49    328.08 o 
  11  19   9      756.19      106.59    241.02 o 
  13  19   9     1121.39      989.79    289.61 o 
 -12  20   9      349.57      544.90    274.75 o 
 -10  20   9     2388.27     2672.99    236.81 o 
  -8  20   9     4533.60     4981.55    197.61 o 
  -6  20   9    10429.28    10616.28    269.47 o 
  -4  20   9     2295.51     2162.01    194.72 o 
  -2  20   9      454.18      391.96    226.77 o 
   0  20   9     5078.78     5307.34    242.95 o 
   2  20   9     5462.50     6044.96    200.82 o 
   4  20   9     2816.49     2400.78    195.45 o 
   6  20   9      731.32      794.25    197.76 o 
   8  20   9      110.80      -20.47    187.85 o 
  10  20   9     1131.03     1110.70    211.08 o 
  -7  21   9      969.00      563.08    183.32 o 
  -5  21   9       22.66      182.50    179.91 o 
  -3  21   9      657.05      337.92    198.04 o 
  -1  21   9      748.37      971.74    294.19 o 
   1  21   9      285.03      586.39    213.60 o 
   3  21   9      127.39       78.52    271.52 o 
   5  21   9      322.94      238.88    201.26 o 
 -30   0  10     7764.63     7691.65    329.30 o 
 -28   0  10     1126.76      955.45    354.04 o 
 -26   0  10     3092.69     2869.35    268.51 o 
 -24   0  10     4969.31     5965.83    641.52 o 
 -22   0  10       85.69       21.04    291.65 o 
 -20   0  10    27992.38    27105.38   1116.44 o 
 -18   0  10     5394.89     5275.45    284.19 o 
 -16   0  10     8429.38     8705.89    820.94 o 
 -14   0  10     5410.75     4899.22    249.36 o 
 -12   0  10     9592.52     9541.04    728.53 o 
 -10   0  10     7559.30     8120.91    311.13 o 
  -8   0  10     1237.93     1136.57    264.55 o 
  -6   0  10     4399.20     3312.98    691.61 o 
  -4   0  10   184450.33   178591.83   1741.21 o 
   0   0  10   222845.47   282056.94   2401.65 o 
   2   0  10      198.66     5437.97   6155.42 o 
   4   0  10      755.17      447.52    205.01 o 
   6   0  10     4314.99     6121.54    275.31 o 
   8   0  10    14649.86    11519.59    263.43 o 
  10   0  10    21186.74    18221.20    338.42 o 
  12   0  10     7123.68     7903.31    286.04 o 
  14   0  10     3704.41     5708.30    550.65 o 
  16   0  10     2860.90     5396.24   1002.00 o 
  18   0  10     3393.32     2492.82    325.96 o 
  20   0  10     6837.77     6440.28    253.42 o 
  22   0  10    10866.14    10700.64    311.42 o 
  24   0  10     8849.98     8158.98    283.59 o 
  26   0  10    10517.38     9745.03    251.38 o 
  28   0  10     1486.12      236.27    342.30 o 
 -31   1  10    11819.60    11321.85    242.86 o 
 -29   1  10       31.87       89.25    185.80 o 
 -27   1  10      124.88       29.47    217.23 o 
 -25   1  10     2075.41     2665.44    243.06 o 
 -23   1  10    24497.90    23707.76    952.96 o 
 -21   1  10    28035.95    26998.36   1163.18 o 
 -19   1  10     1249.15     1023.71    203.46 o 
 -17   1  10       19.11      119.77    202.52 o 
 -15   1  10      111.21      226.77    191.55 o 
 -13   1  10    12352.40    10852.14    196.42 o 
 -11   1  10   108931.73   105860.05   1363.31 o 
  -9   1  10   179568.19   179781.27   2257.48 o 
  -7   1  10    31683.97    30033.11    500.92 o 
  -5   1  10     8122.20     6853.81    644.13 o 
  -3   1  10     3898.01     3703.54    600.54 o 
  -1   1  10    78345.14    77478.98    919.04 o 
   1   1  10   152733.47   149907.19   1472.41 o 
   3   1  10    19533.74    16236.18    263.07 o 
   5   1  10    87747.28    83187.67   1764.63 o 
   7   1  10    29463.87    27285.06    315.33 o 
   9   1  10     5193.13     4597.85    169.29 o 
  11   1  10    33727.05    28718.36    229.26 o 
  13   1  10    48342.19    51062.44    300.27 o 
  15   1  10    44263.56    49301.57    563.71 o 
  17   1  10    18174.03    17847.71    438.66 o 
  19   1  10     4489.73     4551.19    168.46 o 
  21   1  10     3019.83     3057.34    167.42 o 
  23   1  10     6051.68     5904.66    233.82 o 
  25   1  10      277.43      329.45    227.18 o 
  27   1  10     1888.80     2538.55    325.24 o 
  29   1  10     7884.56     7382.01    637.84 o 
 -30   2  10     5719.30     4856.95    269.63 o 
 -28   2  10     1481.17     1513.50    196.35 o 
 -26   2  10     1359.19     1144.89    186.15 o 
 -24   2  10      265.51      334.19    181.21 o 
 -22   2  10       42.92       42.53    180.32 o 
 -20   2  10    17014.55    17743.91    512.77 o 
 -18   2  10     3595.58     3849.48    195.36 o 
 -16   2  10      134.73      195.14    230.67 o 
 -14   2  10    13376.01    14008.53    512.37 o 
 -12   2  10    12284.50    10637.94    250.59 o 
 -10   2  10      614.61      542.17    163.48 o 
  -8   2  10    23260.80    25595.63    342.73 o 
  -6   2  10     2477.61     2001.79    220.75 o 
  -4   2  10    19093.05    18010.68    520.92 o 
  -2   2  10   219937.39   202976.95   1837.34 o 
   0   2  10   128599.51   141567.08   6550.25 o 
   2   2  10      364.69     3765.21   1998.09 o 
   4   2  10     6531.39     6414.14    200.25 o 
   6   2  10    29818.50    25870.15    237.90 o 
   8   2  10    69466.05    63871.65   1386.20 o 
  10   2  10    31745.31    28650.31    524.99 o 
  12   2  10     4838.62     6905.62    516.38 o 
  14   2  10     3072.34     5494.15    218.49 o 
  16   2  10     4464.01     5807.08    482.15 o 
  18   2  10      480.39      175.03    180.87 o 
  20   2  10     8928.37     9134.50    200.65 o 
  22   2  10    16157.18    16385.99    277.28 o 
  24   2  10     6148.71     5989.25    195.88 o 
  26   2  10    14704.67    13520.36    361.90 o 
  28   2  10      937.55      414.78    262.05 o 
 -31   3  10     4597.82     4289.54    212.55 o 
 -29   3  10      122.28      188.92    221.28 o 
 -27   3  10        2.24      -77.20    176.45 o 
 -25   3  10     4620.55     5140.53    311.08 o 
 -23   3  10    10921.79    11148.06    206.81 o 
 -21   3  10    16796.63    15735.18    481.81 o 
 -19   3  10      939.79     1104.95    220.48 o 
 -17   3  10      200.18      -83.67    200.21 o 
 -15   3  10        0.29       45.06    229.89 o 
 -13   3  10    19888.65    18874.89    397.91 o 
 -11   3  10    75810.34    74505.38   2045.25 o 
  -9   3  10   139434.92   142534.59   2830.61 o 
  -7   3  10    82035.06    78412.81   1248.16 o 
  -5   3  10    39804.39    37377.16    583.69 o 
  -3   3  10      576.87      747.81    178.49 o 
  -1   3  10    76496.03    74129.88   1987.19 o 
   1   3  10   112581.45   112035.22   1109.32 o 
   3   3  10    32828.00    27675.96    378.89 o 
   5   3  10    37696.17    34673.13    365.23 o 
   7   3  10     4381.37     7066.76    728.12 o 
   9   3  10    15642.30    15474.71    516.03 o 
  11   3  10    36816.36    32366.51   1021.70 o 
  13   3  10    20277.32    21457.03    602.42 o 
  15   3  10     2804.41     5173.59    215.29 o 
  17   3  10     9582.99     9384.95    295.60 o 
  19   3  10     1317.31     1176.67    233.37 o 
  21   3  10     3374.59     3665.74    172.23 o 
  23   3  10     3808.80     4738.48    664.43 o 
  25   3  10       42.68      120.57    216.10 o 
  27   3  10     4602.27     5172.61    370.76 o 
  29   3  10     4501.41     3832.20    417.33 o 
 -30   4  10      472.33      733.22    249.30 o 
 -28   4  10      715.37      616.85    187.03 o 
 -26   4  10     1278.84     1321.35    201.35 o 
 -24   4  10      937.44      784.32    254.04 o 
 -22   4  10     3629.89     4083.73    188.67 o 
 -20   4  10     1684.00     1522.82    191.39 o 
 -18   4  10     3079.83     3292.58    206.47 o 
 -16   4  10     1722.81     1883.40    227.95 o 
 -14   4  10     7655.28     7596.69    250.56 o 
 -12   4  10    17808.28    15385.26    427.74 o 
 -10   4  10     3343.32     3388.56    171.10 o 
  -8   4  10    11494.14    11867.15    210.96 o 
  -6   4  10     1488.19     1556.86    173.24 o 
  -4   4  10    10613.89     8890.46    185.34 o 
  -2   4  10    55648.59    49508.38   2197.54 o 
   0   4  10    67691.00    66552.00   1122.70 o 
   2   4  10     1759.24     1846.69    147.52 o 
   4   4  10      927.17      857.39    162.81 o 
   6   4  10    80690.19    75965.45   1013.86 o 
   8   4  10    72448.57    67586.08    880.53 o 
  10   4  10    18677.99    16865.72    174.91 o 
  12   4  10     5383.50     6047.22    197.22 o 
  14   4  10        8.15      276.37    185.97 o 
  16   4  10     3680.36     3376.08    299.95 o 
  18   4  10     2301.76     2654.47    311.53 o 
  20   4  10     6300.13     6336.47    226.05 o 
  22   4  10     7311.52     8246.19    226.02 o 
  24   4  10     6449.93     6804.94    406.37 o 
  26   4  10     8837.06     8536.12    231.09 o 
  28   4  10       23.90      189.76    253.43 o 
 -29   5  10       19.39      125.35    207.72 o 
 -27   5  10      884.92      939.32    204.11 o 
 -25   5  10     2752.63     2748.73    207.11 o 
 -23   5  10    18730.59    19593.12    639.92 o 
 -21   5  10    22657.32    22237.05    515.18 o 
 -19   5  10    13119.20    13590.76    400.90 o 
 -17   5  10       16.69      -55.70    194.90 o 
 -15   5  10      499.37      680.66    186.48 o 
 -13   5  10     6516.86     6755.44    208.15 o 
 -11   5  10    72439.84    70571.27    520.71 o 
  -9   5  10    75517.74    73854.27   1612.60 o 
  -7   5  10    56524.41    51988.48   1655.61 o 
  -5   5  10    73703.70    72277.01   1743.75 o 
  -3   5  10      688.59      547.14    146.05 o 
  -1   5  10    56835.06    51854.80   1897.11 o 
   1   5  10   108566.01   102917.19   1999.29 o 
   3   5  10    97951.11    99993.91    645.44 o 
   5   5  10    46096.38    45349.88    552.90 o 
   7   5  10    24603.62    22098.52    898.24 o 
   9   5  10     9580.84     8217.46    149.76 o 
  11   5  10    56027.46    59224.27    454.25 o 
  13   5  10    20408.80    20158.34    327.11 o 
  15   5  10      596.31      167.35    196.62 o 
  17   5  10     4842.06     4509.52    234.40 o 
  19   5  10     4208.95     4170.04    169.48 o 
  21   5  10        1.06      127.65    287.81 o 
  23   5  10      118.10      104.79    201.87 o 
  25   5  10     2660.44     2585.61    183.37 o 
  27   5  10     4898.92     4329.70    224.50 o 
 -30   6  10     2614.24     2543.02    229.47 o 
 -28   6  10     1413.81     1209.90    222.90 o 
 -26   6  10     1500.29     2022.84    182.52 o 
 -24   6  10     3495.78     3439.84    194.91 o 
 -22   6  10     2813.68     2821.83    198.93 o 
 -20   6  10     4098.47     3734.86    192.51 o 
 -18   6  10     8377.37     8516.76    236.62 o 
 -16   6  10     7491.18     8377.96    229.78 o 
 -14   6  10    12010.72    12833.30    432.10 o 
 -12   6  10     6889.92     6831.62    249.34 o 
 -10   6  10      300.53      202.95    131.77 o 
  -8   6  10     2142.06     1610.01    129.33 o 
  -6   6  10     2164.64     2015.66    157.22 o 
  -4   6  10    74842.03    73548.34   1014.15 o 
  -2   6  10   118573.78   111591.61   3784.16 o 
   0   6  10    35943.69    33961.36   1224.11 o 
   2   6  10     2443.68     2382.91    140.55 o 
   4   6  10      298.75       53.87    136.68 o 
   6   6  10     1209.53      979.24    139.59 o 
   8   6  10    29650.07    27060.02    245.90 o 
  10   6  10    33956.76    34998.24    493.07 o 
  12   6  10     7593.72     7874.87    252.42 o 
  14   6  10     1012.05     2186.15    197.74 o 
  16   6  10     4140.42     5525.87    361.10 o 
  18   6  10     2279.48     1717.24    229.12 o 
  20   6  10    10643.76    12403.72    429.71 o 
  22   6  10     3870.25     4403.23    212.20 o 
  24   6  10     4885.80     5186.77    291.14 o 
  26   6  10     5547.96     5167.71    250.27 o 
  28   6  10      351.87      628.71    308.58 o 
 -29   7  10      588.50      615.56    243.40 o 
 -27   7  10      109.10      284.79    235.81 o 
 -25   7  10      387.95      387.27    197.70 o 
 -23   7  10    17339.72    18247.54    324.03 o 
 -21   7  10    26170.75    25678.21    688.15 o 
 -19   7  10     4886.19     5178.05    200.67 o 
 -17   7  10     1023.85     1387.28    178.10 o 
 -15   7  10      136.72      105.34    195.22 o 
 -13   7  10    16639.28    17748.45    250.05 o 
 -11   7  10    35329.89    37695.80    846.68 o 
  -9   7  10    33396.64    29992.11    735.84 o 
  -7   7  10    21498.12    18685.97    286.56 o 
  -5   7  10    25193.43    23171.87    643.74 o 
  -3   7  10       12.38      -15.05    135.10 o 
  -1   7  10    60297.26    55656.74   2839.86 o 
   1   7  10    87992.33    78103.17   2223.46 o 
   3   7  10   148398.66   144230.41   3351.13 o 
   5   7  10    81810.93    80177.28    408.95 o 
   7   7  10     9754.04    13324.37   1729.49 o 
   9   7  10    25017.37    25037.37    274.19 o 
  11   7  10    50367.41    54151.18    606.22 o 
  13   7  10     6338.73     6820.65    180.79 o 
  15   7  10     3864.57     4373.96    198.52 o 
  17   7  10     8279.07     8105.65    238.51 o 
  19   7  10     2327.68     1980.76    160.99 o 
  21   7  10      617.88      216.92    173.66 o 
  23   7  10     2218.70     2741.74    202.52 o 
  25   7  10     1432.28     1261.11    200.82 o 
  27   7  10     4865.23     4499.14    431.09 o 
 -28   8  10     2987.66     3017.61    204.91 o 
 -26   8  10     1412.92     1514.59    176.30 o 
 -24   8  10     1496.39     1542.18    345.63 o 
 -22   8  10       11.10     -119.54    300.05 o 
 -20   8  10     4399.46     4081.96    221.59 o 
 -18   8  10       41.41      -12.82    151.83 o 
 -16   8  10    12136.83    13162.42    248.54 o 
 -14   8  10    35794.47    38095.19    622.85 o 
 -12   8  10    18066.50    19554.64    678.53 o 
 -10   8  10       32.41      140.59    213.32 o 
  -8   8  10     2057.80     1920.90    219.96 o 
  -6   8  10     8294.95     7395.23    162.92 o 
  -4   8  10    45909.47    40215.14    724.38 o 
  -2   8  10    83796.81    78950.22   3233.65 o 
   0   8  10    15071.16    13701.71    513.36 o 
   2   8  10     2294.51     2214.41    141.19 o 
   4   8  10      471.25      346.23    110.14 o 
   6   8  10     2145.29     2452.08    179.22 o 
   8   8  10    50789.75    55970.34    710.08 o 
  10   8  10    88880.80    93772.13    440.89 o 
  12   8  10    12660.25    13363.17    380.99 o 
  14   8  10     2251.70     4349.14    206.38 o 
  16   8  10     1952.28     3373.41    506.88 o 
  18   8  10      198.41     -174.23    174.23 o 
  20   8  10     9665.87    10442.42    451.75 o 
  22   8  10    10517.68    10146.43    513.02 o 
  24   8  10     6046.94     5980.91    318.92 o 
  26   8  10     5008.81     5442.38    567.04 o 
 -27   9  10      622.05      867.61    257.73 o 
 -25   9  10     1230.66     1232.26    192.18 o 
 -23   9  10    20505.94    21400.59    446.84 o 
 -21   9  10    14864.79    14415.00    272.94 o 
 -19   9  10     1379.43     1552.69    174.50 o 
 -17   9  10       35.10       18.82    150.20 o 
 -15   9  10     1848.76     2208.34    164.42 o 
 -13   9  10    16096.74    17461.18    328.21 o 
 -11   9  10    67855.23    68335.21   2119.49 o 
  -9   9  10    37739.02    37531.47   1016.63 o 
  -7   9  10    12679.24    13383.48    462.64 o 
  -5   9  10    13087.40    13005.36    220.47 o 
  -3   9  10     3217.06     2944.86    132.94 o 
  -1   9  10    24393.90    21068.59   1369.99 o 
   1   9  10   109967.92   109944.36   4208.50 o 
   3   9  10   100737.40   106273.09   2839.06 o 
   5   9  10    59428.21    63692.72   1573.35 o 
   7   9  10     2409.21     4133.39    435.52 o 
   9   9  10    15875.77    17676.87    238.31 o 
  11   9  10    38589.82    39331.53    572.19 o 
  13   9  10     6072.37     6790.10    174.78 o 
  15   9  10     4066.37     4476.50    161.42 o 
  17   9  10    12677.55    13787.13    201.37 o 
  19   9  10     6856.12     6688.54    203.68 o 
  21   9  10      539.83      377.54    172.68 o 
  23   9  10     2083.00     2749.11    209.80 o 
  25   9  10     1545.45     1296.11    184.16 o 
 -28  10  10     2068.06     1897.05    249.76 o 
 -26  10  10     1881.74     1349.53    235.90 o 
 -24  10  10     1390.73     1182.81    180.14 o 
 -22  10  10       33.75       90.49    199.33 o 
 -20  10  10      291.61      169.81    206.41 o 
 -18  10  10        3.23       68.63    141.58 o 
 -16  10  10     6467.41     7122.32    235.03 o 
 -14  10  10    38946.50    42588.19    905.02 o 
 -12  10  10    31748.70    31424.71    753.22 o 
 -10  10  10      966.52     1128.75    187.12 o 
  -8  10  10     5716.26     5600.54    191.68 o 
  -6  10  10     6162.76     6067.56    210.79 o 
  -4  10  10    57282.35    60051.15   1075.30 o 
  -2  10  10    90331.85    93713.34   2512.14 o 
   0  10  10     8231.36     8633.84    224.44 o 
   2  10  10      706.22      443.98    182.57 o 
   4  10  10        9.30     -231.23    231.23 o 
   6  10  10     1786.96     2014.29    160.03 o 
   8  10  10    55192.86    58441.66   1157.71 o 
  10  10  10    75151.30    84155.12   2288.45 o 
  12  10  10     9224.20     8174.19    196.04 o 
  14  10  10      558.68     3715.01    216.93 o 
  16  10  10      995.64     1370.60    213.42 o 
  18  10  10     5842.18     5488.02    177.00 o 
  20  10  10    17458.43    18606.19    667.08 o 
  22  10  10     5650.29     5686.45    263.68 o 
  24  10  10     4693.34     4495.18    334.19 o 
 -27  11  10      397.53      374.55    311.43 o 
 -25  11  10      803.66     1031.70    233.34 o 
 -23  11  10    15851.95    15427.70    779.80 o 
 -21  11  10    13353.67    14261.28    612.74 o 
 -19  11  10     8707.36     8762.20    219.94 o 
 -17  11  10     3003.61     2872.64    162.62 o 
 -15  11  10       87.33     -156.29    195.36 o 
 -13  11  10     8832.80     8248.38    235.64 o 
 -11  11  10    46157.85    44798.32   1617.56 o 
  -9  11  10    37374.66    36696.82   1352.77 o 
  -7  11  10    25035.53    26768.25    829.42 o 
  -5  11  10    40785.88    41686.07    703.74 o 
  -3  11  10    13065.00    14224.91    338.21 o 
  -1  11  10    28075.50    28633.59    658.08 o 
   1  11  10    73373.72    75925.69   2542.35 o 
   3  11  10    62864.81    67015.09   3484.17 o 
   5  11  10    39267.16    38338.07   1663.02 o 
   7  11  10     5810.69     6742.52    312.11 o 
   9  11  10    11791.80    13762.37    204.12 o 
  11  11  10    19462.97    18988.72    285.81 o 
  13  11  10     3902.23     5069.93    203.73 o 
  15  11  10     4492.24     4336.27    193.82 o 
  17  11  10    10897.96    11380.03    478.00 o 
  19  11  10     6630.47     6203.66    210.70 o 
  21  11  10      846.71      890.24    163.31 o 
  23  11  10      130.57      221.12    231.44 o 
 -26  12  10      776.97     1009.87    261.02 o 
 -24  12  10     1431.81     1274.40    199.29 o 
 -22  12  10      819.47     1050.49    169.21 o 
 -20  12  10     4621.74     4472.26    262.50 o 
 -18  12  10     3260.54     2950.75    179.32 o 
 -16  12  10     3830.31     3798.97    185.16 o 
 -14  12  10    15806.01    16628.83    793.08 o 
 -12  12  10    16491.89    14591.84    262.33 o 
 -10  12  10      182.80      237.81    170.19 o 
  -8  12  10     3402.95     3204.24    178.01 o 
  -6  12  10     7535.70     6927.47    190.51 o 
  -4  12  10    15114.07    16510.37    485.68 o 
  -2  12  10    66433.20    69266.13   1490.73 o 
   0  12  10    12870.33    13524.76    773.27 o 
   2  12  10     1380.30     1351.20    166.81 o 
   4  12  10      117.39     -268.70    268.70 o 
   6  12  10       22.91      407.73    186.90 o 
   8  12  10    23070.42    22614.49    617.14 o 
  10  12  10    25296.06    26186.07    531.35 o 
  12  12  10     2386.10     3484.92    400.45 o 
  14  12  10       31.32     1198.60    169.24 o 
  16  12  10     1324.43     1476.39    309.80 o 
  18  12  10     5232.60     5534.83    190.54 o 
  20  12  10    10754.15    10135.02    339.36 o 
  22  12  10     2607.71     2919.43    257.04 o 
  24  12  10      372.01      -38.39    191.06 o 
 -25  13  10       28.87       97.52    183.42 o 
 -23  13  10     8016.11     7826.28    331.18 o 
 -21  13  10    12990.17    12313.61    180.68 o 
 -19  13  10     2145.74     1964.98    198.12 o 
 -17  13  10     3023.78     3096.08    173.87 o 
 -15  13  10      261.87      246.20    201.09 o 
 -13  13  10     6428.57     6426.91    238.20 o 
 -11  13  10    23310.36    22676.06    582.95 o 
  -9  13  10    14512.95    12886.04    480.81 o 
  -7  13  10    21716.73    22347.38    610.99 o 
  -5  13  10    12133.08    12367.01    194.72 o 
  -3  13  10      911.91     1076.22    149.62 o 
  -1  13  10    49113.68    51698.97   1207.09 o 
   1  13  10    63132.30    64504.32   1996.28 o 
   3  13  10    16018.59    17405.21    573.59 o 
   5  13  10    27047.65    26585.04   1217.73 o 
   7  13  10    10604.66    11055.52    470.83 o 
   9  13  10     3637.66     3853.35    154.90 o 
  11  13  10    20144.70    18921.53    482.98 o 
  13  13  10     9564.22    11095.69    238.53 o 
  15  13  10     5542.24     5927.83    231.05 o 
  17  13  10     6059.87     6310.71    240.68 o 
  19  13  10     1944.08     1717.12    172.73 o 
  21  13  10       41.91      178.27    206.95 o 
 -24  14  10     2527.58     2540.89    203.48 o 
 -22  14  10      239.89      105.69    191.11 o 
 -20  14  10     3968.85     4001.67    221.70 o 
 -18  14  10     1023.21     1123.24    213.16 o 
 -16  14  10     4477.91     3850.24    184.50 o 
 -14  14  10    18690.39    19182.34    600.58 o 
 -12  14  10    11267.43    10681.07    416.07 o 
 -10  14  10      467.92      334.89    147.23 o 
  -8  14  10        4.49       54.64    142.86 o 
  -6  14  10     2534.86     2564.94    151.77 o 
  -4  14  10    11462.71    11560.55    229.66 o 
  -2  14  10    35345.01    34940.43    799.83 o 
   0  14  10    12022.60    13722.97   1532.20 o 
   2  14  10     1391.74     1377.03    165.33 o 
   4  14  10        2.52      -82.10    174.40 o 
   6  14  10     3180.82     3273.64    177.47 o 
   8  14  10    30504.73    27845.42   1343.05 o 
  10  14  10    20924.42    21509.36    499.60 o 
  12  14  10      929.89     1318.75    246.66 o 
  14  14  10        1.52      220.30    193.33 o 
  16  14  10        6.71      638.05    213.00 o 
  18  14  10     1347.80     1877.22    220.15 o 
  20  14  10     3602.52     3521.34    587.79 o 
 -21  15  10     5898.70     5449.14    327.31 o 
 -19  15  10      425.12      562.01    143.08 o 
 -17  15  10      577.18      313.13    193.40 o 
 -15  15  10     2276.27     2416.79    172.65 o 
 -13  15  10     4160.71     4236.89    249.45 o 
 -11  15  10    13515.95    12257.87    507.38 o 
  -9  15  10     4487.67     4512.80    195.77 o 
  -7  15  10      135.46      354.03    147.94 o 
  -5  15  10       86.83      -67.54    138.57 o 
  -3  15  10      865.95     1135.27    154.36 o 
  -1  15  10     8047.33     8447.07    155.37 o 
   1  15  10    17007.55    16358.67    772.73 o 
   3  15  10    13156.47    12538.55    425.16 o 
   5  15  10     5600.41     5256.98    152.49 o 
   7  15  10     8035.88     7271.77    339.80 o 
   9  15  10      328.96      493.43    204.36 o 
  11  15  10     9909.64     9697.99    395.79 o 
  13  15  10     3433.72     3597.10    201.13 o 
  15  15  10     2819.72     3004.62    302.61 o 
  17  15  10     5185.26     5112.12    179.34 o 
  19  15  10     2286.81     2026.79    174.92 o 
 -20  16  10     1723.24     1573.93    250.09 o 
 -18  16  10     1584.96     1693.89    209.72 o 
 -16  16  10     1349.09     1433.41    171.04 o 
 -14  16  10    12319.05    12091.49    758.55 o 
 -12  16  10     5525.53     5260.61    182.53 o 
 -10  16  10        0.98       88.76    163.15 o 
  -8  16  10      269.08      391.17    196.74 o 
  -6  16  10     1456.50     1788.17    149.37 o 
  -4  16  10    19194.31    20963.90    796.30 o 
  -2  16  10    23240.57    23421.10    531.65 o 
   0  16  10     9237.92    10811.25    617.32 o 
   2  16  10     1174.90     1138.17    283.41 o 
   4  16  10     1122.18      139.93    207.06 o 
   6  16  10     7923.61     7599.43    607.29 o 
   8  16  10    28395.06    27922.53    624.83 o 
  10  16  10    10930.99     9105.11    188.93 o 
  12  16  10     1599.22     1413.68    292.35 o 
  14  16  10     1482.83     2361.80    229.13 o 
  16  16  10     1441.25     3125.65    459.14 o 
  18  16  10      404.66       54.85    178.21 o 
 -19  17  10     3147.64     3017.72    373.95 o 
 -17  17  10     3125.84     3230.31    210.25 o 
 -15  17  10     3454.89     2660.75    158.37 o 
 -13  17  10     4120.69     3886.48    201.16 o 
 -11  17  10    18578.06    17737.08    602.66 o 
  -9  17  10    12329.44    11784.22    677.71 o 
  -7  17  10     7109.33     6697.25    190.64 o 
  -5  17  10     4467.06     5597.34    203.56 o 
  -3  17  10      206.60       63.05    177.92 o 
  -1  17  10     5596.16     5416.71    169.33 o 
   1  17  10     8255.09     9171.87    711.18 o 
   3  17  10     7085.52     6272.40    384.99 o 
   5  17  10     8801.47     8771.14    358.35 o 
   7  17  10    16438.30    15313.49    747.98 o 
   9  17  10      870.80      728.93    161.94 o 
  11  17  10     5211.71     4855.97    284.48 o 
  13  17  10     7386.35     7176.45    512.39 o 
  15  17  10     6859.78     6723.34    466.85 o 
  17  17  10     7290.02     6075.62    265.79 o 
 -16  18  10     2292.94     2060.27    221.40 o 
 -14  18  10     4360.38     3844.26    288.87 o 
 -12  18  10     1320.42     1095.85    195.12 o 
 -10  18  10      281.92      355.20    257.96 o 
  -8  18  10      383.69      225.81    192.99 o 
  -6  18  10     1455.32     1800.77    160.80 o 
  -4  18  10    11123.24    12117.42    233.41 o 
  -2  18  10    16082.44    17004.08    310.21 o 
   0  18  10     4903.44     5465.17    445.39 o 
   2  18  10       15.71      -45.98    187.81 o 
   4  18  10     1110.76      987.84    170.79 o 
   6  18  10     8255.91     8373.88    230.88 o 
   8  18  10    15556.53    14563.07    546.47 o 
  10  18  10     9327.73     8062.58    258.25 o 
  12  18  10      423.35      296.04    220.03 o 
  14  18  10      316.85     1564.07    223.28 o 
 -13  19  10     2312.69     1808.97    209.79 o 
 -11  19  10    12555.80    11536.67    312.82 o 
  -9  19  10     8470.15     8018.51    282.26 o 
  -7  19  10     6431.65     5466.58    178.74 o 
  -5  19  10     5621.97     5327.87    195.10 o 
  -3  19  10        0.18     -164.30    164.30 o 
  -1  19  10     6776.56     6828.01    339.34 o 
   1  19  10     5402.53     4748.19    319.43 o 
   3  19  10      487.71      211.54    154.12 o 
   5  19  10     3560.52     3318.36    190.71 o 
   7  19  10     7297.90     6772.91    219.55 o 
   9  19  10      941.83      218.99    212.19 o 
  11  19  10     2662.21     1905.24    376.86 o 
 -10  20  10      152.59      -85.07    225.42 o 
  -8  20  10     1130.90     1191.14    174.86 o 
  -6  20  10     2537.79     2542.12    226.92 o 
  -4  20  10     7295.95     7260.43    206.80 o 
  -2  20  10     8802.63     9781.89    384.69 o 
   0  20  10     3413.00     4079.87    246.23 o 
   2  20  10      125.79      207.45    173.25 o 
   4  20  10     1342.65      937.62    187.53 o 
   6  20  10    10240.25     9943.04    259.03 o 
   8  20  10    16037.05    13617.50    699.13 o 
  -5  21  10     1027.50      816.91    192.99 o 
  -3  21  10       54.57      -83.35    179.28 o 
  -1  21  10     2589.91     2119.26    255.30 o 
   1  21  10     2251.40     2007.15    187.20 o 
   3  21  10      389.96      572.59    193.54 o 
 -31   1  11       76.99      307.00    227.68 o 
 -29   1  11        8.95      339.14    213.12 o 
 -27   1  11       11.75      -18.60    265.89 o 
 -25   1  11       12.73      149.11    203.94 o 
 -23   1  11      530.73      354.21    174.43 o 
 -21   1  11       20.29        3.56    186.60 o 
 -19   1  11      919.29     1068.95    221.71 o 
 -17   1  11     4140.30     4543.97    197.98 o 
 -15   1  11    11957.06    12278.77    250.55 o 
 -13   1  11     7245.89     6894.72    188.72 o 
 -11   1  11     3232.46     3545.96    188.50 o 
  -9   1  11     5846.50     4975.43    267.80 o 
  -7   1  11    16114.56    16349.66    588.72 o 
  -5   1  11     1413.72      448.81    672.07 o 
  -3   1  11      360.60      -24.07    911.52 o 
  -1   1  11     9575.02    10550.08    316.57 o 
   1   1  11    11772.45    12301.98    268.58 o 
   3   1  11     5680.88     5855.42    203.43 o 
   5   1  11      449.07     2373.58    934.91 o 
   7   1  11    10851.93    10116.83    196.53 o 
   9   1  11     1343.37    13920.65   1512.91 o 
  11   1  11      578.59     -244.34    244.34 o 
  13   1  11      171.21      524.41    177.43 o 
  15   1  11      575.87      718.75    225.53 o 
  17   1  11     3417.42     3408.08    185.41 o 
  19   1  11       59.46      299.18    151.84 o 
  21   1  11       69.32      516.50    216.76 o 
  23   1  11      319.19       -4.88    543.08 o 
  25   1  11      530.92      466.91    174.84 o 
  27   1  11        1.39      224.87    195.53 o 
 -30   2  11     1614.92     1505.45    209.81 o 
 -28   2  11        0.06       79.37    185.34 o 
 -26   2  11     1846.33     2311.64    199.83 o 
 -24   2  11     2114.11     2236.13    212.84 o 
 -22   2  11       94.14      101.24    174.86 o 
 -20   2  11      344.84      146.38    191.81 o 
 -18   2  11     3745.64     3701.84    209.88 o 
 -16   2  11     3248.55     3306.45    215.53 o 
 -14   2  11      842.19      572.83    239.89 o 
 -12   2  11     1386.24     1464.47    159.89 o 
 -10   2  11     1391.01     1445.24    181.29 o 
  -8   2  11      674.82      664.95    202.23 o 
  -6   2  11     2772.37     2604.08    258.65 o 
  -4   2  11     4327.26     4520.58    321.53 o 
  -2   2  11     3669.63     3412.68    226.04 o 
   0   2  11       40.53      167.06    190.03 o 
   2   2  11     7577.00     7929.81    210.65 o 
   4   2  11      357.64     -500.72    500.72 o 
   6   2  11    20640.73    28862.06   1487.66 o 
   8   2  11     6018.47    20038.60   1054.05 o 
  10   2  11       63.03      141.50    135.99 o 
  12   2  11      746.91      823.03    217.35 o 
  14   2  11      667.28      842.97    174.37 o 
  16   2  11     1218.45     1070.51    186.24 o 
  18   2  11     4876.54     5337.95    321.24 o 
  20   2  11      361.48      796.70    846.91 o 
  22   2  11     1480.37     1274.07    298.47 o 
  24   2  11     1069.18      453.14    198.45 o 
  26   2  11        6.58      -55.08    158.52 o 
  28   2  11       62.72      -71.20    209.61 o 
 -31   3  11      159.39      255.97    249.38 o 
 -29   3  11      158.75      294.44    231.74 o 
 -27   3  11     2053.00     2106.19    233.46 o 
 -25   3  11      480.86      391.75    185.10 o 
 -23   3  11     1714.00     1468.26    176.61 o 
 -21   3  11      316.27      502.65    204.80 o 
 -19   3  11     2308.83     2570.66    223.79 o 
 -17   3  11     3184.66     3739.18    231.59 o 
 -15   3  11    11514.09    11260.70    310.30 o 
 -13   3  11     4493.24     5218.65    251.14 o 
 -11   3  11    10403.16     9761.98    280.10 o 
  -9   3  11    26562.47    27153.31    307.25 o 
  -7   3  11    17475.11    16425.77    338.83 o 
  -5   3  11    13078.98    14275.80    379.05 o 
  -3   3  11    29098.35    31594.13    687.44 o 
  -1   3  11     1851.69     6057.26   1530.15 o 
   1   3  11      371.73      512.83    166.85 o 
   3   3  11      343.77      110.30    166.04 o 
   5   3  11    21979.29    20884.99    295.05 o 
   7   3  11        8.44      203.71    155.09 o 
   9   3  11     1827.64     1524.96    137.05 o 
  11   3  11     1702.77     1559.78    214.23 o 
  13   3  11    13510.95    14986.50    436.94 o 
  15   3  11     7433.31     7047.82    197.94 o 
  17   3  11     1327.47      825.68    172.91 o 
  19   3  11     2415.80     2490.13    170.09 o 
  21   3  11      889.00     2503.73    949.30 o 
  23   3  11       79.71      673.14   1552.48 o 
  25   3  11        2.19     -164.41    164.41 o 
  27   3  11       56.24       -2.51    208.66 o 
 -30   4  11      546.05      177.00    280.04 o 
 -28   4  11      620.54      470.88    206.63 o 
 -26   4  11       17.92      271.35    193.58 o 
 -24   4  11     1430.62     1352.42    209.55 o 
 -22   4  11     2685.38     2550.15    165.91 o 
 -20   4  11      125.91      281.20    205.32 o 
 -18   4  11     2498.24     2604.76    260.20 o 
 -16   4  11      687.83      924.53    184.75 o 
 -14   4  11     1408.04     1426.37    207.61 o 
 -12   4  11    18379.82    19959.02    630.59 o 
 -10   4  11     7063.60     7081.30    196.42 o 
  -8   4  11      566.18      512.34    160.66 o 
  -6   4  11     7739.06     7703.05    206.35 o 
  -4   4  11     2036.14     1925.97    174.08 o 
  -2   4  11    12012.46    12475.01    434.85 o 
   0   4  11      277.37      525.06    214.15 o 
   2   4  11    10600.27    10330.59    199.75 o 
   4   4  11      821.46      382.98    308.23 o 
   8   4  11      527.92     3344.32    353.92 o 
  10   4  11     6610.64     6934.24    240.59 o 
  12   4  11     9277.70     9097.66    359.46 o 
  14   4  11     3637.12     3262.57    206.11 o 
  16   4  11      532.28      293.77    198.77 o 
  18   4  11     8788.96     8062.97    215.59 o 
  20   4  11       14.80     -245.10    577.78 o 
  22   4  11      237.61      -12.37    328.83 o 
  24   4  11       17.63       -9.63    179.72 o 
  26   4  11     2403.44     1843.75    394.74 o 
  28   4  11      263.26      307.73    188.79 o 
 -29   5  11      133.58      -69.13    190.61 o 
 -27   5  11      975.63      786.61    173.55 o 
 -25   5  11        3.81     -219.94    219.94 o 
 -23   5  11     1424.60     1526.31    212.17 o 
 -21   5  11     6414.95     6516.81    193.75 o 
 -19   5  11     1578.80     1461.94    187.76 o 
 -17   5  11     3070.52     3830.31    239.18 o 
 -15   5  11     1224.24     1365.30    226.55 o 
 -13   5  11        6.98      -66.03    206.00 o 
 -11   5  11     2069.68     1751.88    187.65 o 
  -9   5  11     6472.31     4946.94    254.09 o 
  -7   5  11      158.23      279.09    228.80 o 
  -5   5  11     9473.21     9145.80    192.75 o 
  -3   5  11     8420.03     8204.35    328.00 o 
  -1   5  11    34718.12    31810.88   1585.60 o 
   1   5  11       61.01      515.18    315.82 o 
   3   5  11    52161.02    53360.89    691.47 o 
   5   5  11    19768.11    18580.76    320.29 o 
   7   5  11     2384.62     2663.11    135.15 o 
   9   5  11      470.55     1660.59    482.13 o 
  11   5  11     2007.02      902.99    221.43 o 
  13   5  11     2855.81     3716.60    380.68 o 
  15   5  11    11226.42    11649.42    385.11 o 
  17   5  11       67.37     -194.86    242.19 o 
  19   5  11     3809.03     3308.07    183.89 o 
  21   5  11     2678.56     6180.42    760.02 o 
  23   5  11     1798.14     2479.16    924.31 o 
  25   5  11     1213.35     1191.71    191.13 o 
  27   5  11     1287.83     1157.58    241.83 o 
 -30   6  11      556.76      328.65    226.85 o 
 -28   6  11       19.45      128.17    191.77 o 
 -26   6  11      156.86      335.45    211.18 o 
 -24   6  11       11.13       -7.06    224.75 o 
 -22   6  11     3755.18     3626.73    206.06 o 
 -20   6  11     2693.69     2249.88    173.78 o 
 -18   6  11     1406.40     1303.38    173.73 o 
 -16   6  11      592.89      499.20    193.73 o 
 -14   6  11     7929.90     7957.65    295.77 o 
 -12   6  11     6531.93     6930.84    248.83 o 
 -10   6  11       72.69      -90.45    230.16 o 
  -8   6  11      115.51       86.09    142.38 o 
  -6   6  11      935.43     1159.05    148.07 o 
  -4   6  11     1883.78     2183.20    161.93 o 
  -2   6  11     1501.50      962.02    144.77 o 
   0   6  11     4049.43     4024.01    177.02 o 
   2   6  11     1380.04     1213.45    140.37 o 
   4   6  11     4767.19     4899.76    675.77 o 
   6   6  11     2703.30     2312.47    142.73 o 
   8   6  11       52.48      467.16    160.86 o 
  10   6  11     8118.72     8200.25    221.40 o 
  12   6  11    10858.20    11211.14    207.15 o 
  14   6  11      472.47     1098.06    178.09 o 
  16   6  11      966.75      785.92    188.48 o 
  18   6  11      908.53      495.31    176.78 o 
  20   6  11     1091.95     1229.63    228.11 o 
  22   6  11      348.93      203.24    238.81 o 
  24   6  11     1000.45      873.85    178.80 o 
  26   6  11     3317.55     3207.37    333.87 o 
 -29   7  11       23.69     -203.96    205.20 o 
 -27   7  11        2.53       26.56    193.09 o 
 -25   7  11      241.52      266.43    176.61 o 
 -23   7  11      673.14      724.31    187.24 o 
 -21   7  11     2668.57     2133.86    179.11 o 
 -19   7  11        8.10     -118.26    174.56 o 
 -17   7  11    13341.27    14405.77    399.25 o 
 -15   7  11     4184.96     4327.42    205.13 o 
 -13   7  11     1892.92     2013.07    186.36 o 
 -11   7  11     1255.36     1326.00    205.66 o 
  -9   7  11     8557.54     9080.21    406.71 o 
  -7   7  11     3652.01     3218.41    155.99 o 
  -5   7  11     2141.71     2503.12    141.88 o 
  -3   7  11      486.38      509.41    134.88 o 
  -1   7  11     3093.36     2657.30    146.79 o 
   1   7  11      184.60      156.37    133.52 o 
   3   7  11     5898.16     6159.07    163.76 o 
   5   7  11    21810.05    22291.98    356.74 o 
   7   7  11      149.05      908.00    187.38 o 
   9   7  11      106.77      248.13    183.27 o 
  11   7  11      812.51      316.27    182.73 o 
  13   7  11       80.42      363.21    193.61 o 
  15   7  11     4334.48     4903.04    179.92 o 
  17   7  11        8.03      272.97    172.27 o 
  19   7  11     1978.58     1841.69    216.44 o 
  21   7  11     1774.85     1771.94    176.71 o 
  23   7  11     4175.61     4141.67    678.10 o 
  25   7  11     1485.68     1377.91    202.60 o 
  27   7  11      271.81     -224.22    224.22 o 
 -28   8  11        0.90      528.85    263.95 o 
 -26   8  11       27.96      362.01    182.93 o 
 -24   8  11       43.89       45.15    179.63 o 
 -22   8  11       19.55       80.95    206.07 o 
 -20   8  11      209.22      246.67    180.97 o 
 -18   8  11      130.51      305.69    197.34 o 
 -16   8  11       23.42       33.54    187.80 o 
 -14   8  11        4.37       77.18    153.54 o 
 -12   8  11      418.68      469.95    220.56 o 
 -10   8  11       79.44     -207.64    207.64 o 
  -8   8  11       26.31       19.42    212.98 o 
  -6   8  11     6974.63     8075.46    227.40 o 
  -4   8  11      493.09      538.53     93.61 o 
  -2   8  11     4575.66     4165.36    164.84 o 
   0   8  11     3424.42     3159.25    176.75 o 
   2   8  11     1539.33     1009.49    157.65 o 
   4   8  11      244.55     8803.57   5714.16 o 
   6   8  11      820.32     6498.71    539.95 o 
   8   8  11      643.43     1255.66    213.05 o 
  10   8  11    10847.62    12070.37    210.34 o 
  12   8  11    13115.23    12573.24    183.55 o 
  14   8  11      893.30     2391.84    260.78 o 
  16   8  11      129.96      -11.00    148.14 o 
  18   8  11      430.90      746.16    180.84 o 
  20   8  11      127.07     -172.93    172.93 o 
  22   8  11        0.61       18.81    163.11 o 
  24   8  11       20.45     -258.79    258.79 o 
  26   8  11      557.17      358.77    293.77 o 
 -27   9  11      568.43      499.07    188.29 o 
 -25   9  11      655.23      594.56    173.22 o 
 -23   9  11     2400.56     2740.66    195.16 o 
 -21   9  11      111.87      191.12    204.56 o 
 -19   9  11        5.53       57.82    153.33 o 
 -17   9  11     5070.09     5250.94    256.78 o 
 -15   9  11      943.57      895.70    186.15 o 
 -13   9  11     3977.94     3864.40    200.49 o 
 -11   9  11      679.51      992.65    210.09 o 
  -9   9  11     2300.66     7919.51   2830.58 o 
  -7   9  11    16205.03    17408.39    281.88 o 
  -5   9  11        0.02      -67.23    180.53 o 
  -3   9  11      191.01      -15.33    169.61 o 
  -1   9  11      123.65      -79.58    184.45 o 
   1   9  11     3815.33     3991.50    245.90 o 
   3   9  11     2432.69     2362.28    193.04 o 
   5   9  11     8082.12     9103.48    331.17 o 
   7   9  11     7006.48     7505.68    200.32 o 
   9   9  11     1393.48     1746.29    289.97 o 
  11   9  11      209.70      134.36    163.42 o 
  13   9  11      477.96      198.11    167.30 o 
  15   9  11      843.71     1402.12    161.74 o 
  17   9  11      129.47     -228.13    228.13 o 
  19   9  11       83.61     -202.33    203.56 o 
  21   9  11     2654.32     2472.19    298.39 o 
  23   9  11     1549.99     1022.29    264.02 o 
  25   9  11     1515.31     1857.44    230.03 o 
 -26  10  11     3309.87     3012.21    259.09 o 
 -24  10  11      446.38      569.34    159.47 o 
 -22  10  11       65.32      104.36    194.90 o 
 -20  10  11      844.46     1019.64    185.69 o 
 -18  10  11      264.93      258.40    151.70 o 
 -16  10  11     3880.95     3124.27    137.07 o 
 -14  10  11     1890.42     1889.75    208.85 o 
 -12  10  11     1444.26     1281.14    182.08 o 
 -10  10  11     1141.43      586.87    200.62 o 
  -8  10  11      907.18      793.03    184.92 o 
  -6  10  11    14772.69    16360.68    341.26 o 
  -4  10  11        6.07     -158.40    158.40 o 
  -2  10  11    23111.55    23688.10   1072.38 o 
   0  10  11    16963.19    18283.92    951.17 o 
   2  10  11    12997.30    13100.07    466.02 o 
   4  10  11      120.34     -328.91    328.91 o 
   6  10  11     1368.93     4123.61    183.79 o 
   8  10  11     9451.77    10234.07    203.02 o 
  10  10  11    11967.30    11940.83    232.42 o 
  12  10  11     8252.09     8387.28    296.62 o 
  14  10  11        3.72      939.37    224.49 o 
  16  10  11       66.82      976.51    196.54 o 
  18  10  11       73.02     -218.33    282.19 o 
  20  10  11     1318.21     1297.79    181.83 o 
  22  10  11      196.85     -155.87    158.51 o 
  24  10  11      174.19      -41.03    285.02 o 
 -25  11  11      746.24     1074.98    225.69 o 
 -23  11  11      311.07      -12.62    188.82 o 
 -21  11  11     1380.63     1591.81    156.84 o 
 -19  11  11     1852.86     2270.77    153.30 o 
 -17  11  11     5163.16     5407.90    193.37 o 
 -15  11  11      144.89      -26.60    190.43 o 
 -13  11  11     6035.10     5612.26    267.48 o 
 -11  11  11     2305.80     2065.74    168.25 o 
  -9  11  11      932.74      480.55    401.27 o 
  -7  11  11     3010.90     4005.02    222.13 o 
  -5  11  11     7236.31     6848.90    191.58 o 
  -3  11  11     2142.62     2425.34    153.49 o 
  -1  11  11      494.57      452.87    179.21 o 
   1  11  11    12654.14    13083.06    603.99 o 
   3  11  11     7170.93     6712.34    422.89 o 
   5  11  11       18.32      -25.42    154.30 o 
   7  11  11     5216.16     5470.88    267.18 o 
   9  11  11    16904.99    18300.46    854.62 o 
  11  11  11     3060.34     2377.31    186.62 o 
  13  11  11      466.28      520.97    178.59 o 
  15  11  11      391.03     1252.29    187.83 o 
  17  11  11       58.94     -172.98    172.98 o 
  19  11  11        0.95       15.07    259.89 o 
  21  11  11      633.00      673.53    221.81 o 
  23  11  11     1643.39     2390.75    470.52 o 
 -24  12  11      931.89      926.38    181.18 o 
 -22  12  11      153.87       77.35    140.16 o 
 -20  12  11      296.35      213.66    177.13 o 
 -18  12  11     1803.49     1584.22    183.38 o 
 -16  12  11     2810.55     2800.66    192.23 o 
 -14  12  11     4424.47     4382.05    209.18 o 
 -12  12  11     5095.68     5277.17    234.21 o 
 -10  12  11    11682.26    11101.91    505.90 o 
  -8  12  11      429.01      444.23    184.05 o 
  -6  12  11     3105.05     2894.11    164.52 o 
  -4  12  11       23.09      141.21    207.99 o 
  -2  12  11    16432.24    16724.00    444.45 o 
   0  12  11    40483.66    37950.59   2021.12 o 
   2  12  11     8220.30     9390.74   1038.08 o 
   4  12  11      665.91      877.31    268.52 o 
   6  12  11    10334.33    10623.27    341.64 o 
   8  12  11     3358.17     3688.83    189.68 o 
  10  12  11     4338.87     3872.22    159.52 o 
  12  12  11      732.19      100.42    173.61 o 
  14  12  11      203.63      965.22    186.14 o 
  16  12  11     1013.94     1031.65    220.96 o 
  18  12  11        1.08       -9.61    161.61 o 
  20  12  11       85.14       10.70    222.13 o 
  22  12  11       66.06      175.82    188.89 o 
 -23  13  11       21.27       61.64    190.09 o 
 -21  13  11      748.43      905.79    147.64 o 
 -19  13  11     4137.82     4547.56    198.14 o 
 -17  13  11     5988.84     5756.60    499.62 o 
 -15  13  11      665.44      488.01    182.07 o 
 -13  13  11        7.45      -29.20    184.58 o 
 -11  13  11       16.99      -52.15    147.00 o 
  -9  13  11     1950.49     1825.95    353.25 o 
  -7  13  11     1888.32     1950.58    165.87 o 
  -5  13  11     2320.90     2328.25    159.08 o 
  -3  13  11     8206.01     7946.84    166.46 o 
  -1  13  11       79.76      149.59    264.49 o 
   1  13  11     1227.83     1402.68    210.19 o 
   3  13  11     2405.01     2625.42    184.71 o 
   5  13  11     2499.15     2407.05    203.84 o 
   7  13  11      122.49      536.17    147.80 o 
   9  13  11     1159.93     1466.94    401.55 o 
  11  13  11      223.31      278.83    142.61 o 
  13  13  11     1132.62     1378.95    184.27 o 
  15  13  11       78.94      416.97    177.04 o 
  17  13  11      546.80      412.67    157.66 o 
  19  13  11       42.71       23.09    154.49 o 
  21  13  11      676.54      -53.52    328.50 o 
 -22  14  11      748.97     1019.62    222.97 o 
 -20  14  11      136.37        6.58    180.13 o 
 -18  14  11     1004.68      960.61    185.58 o 
 -16  14  11       46.79      167.82    187.42 o 
 -14  14  11     2436.76     2286.60    166.58 o 
 -12  14  11     6342.12     6671.05    231.91 o 
 -10  14  11     2233.65     2114.91    247.26 o 
  -8  14  11     2401.56     2318.44    173.44 o 
  -6  14  11     6168.32     6118.02    191.25 o 
  -4  14  11      172.73      112.53    146.02 o 
  -2  14  11      640.63      400.23    161.47 o 
   0  14  11     7509.07     7036.60    312.33 o 
   2  14  11     2153.62     1758.88    178.77 o 
   4  14  11     1449.78     1909.13    638.48 o 
   6  14  11      970.39     2043.98    159.29 o 
   8  14  11     1167.85     1821.14    151.93 o 
  10  14  11     6603.53     7280.23    223.87 o 
  12  14  11       23.77      -88.36    148.39 o 
  14  14  11        0.87      280.42    160.84 o 
  16  14  11      340.29      397.93    133.69 o 
  18  14  11     1770.29     1761.16    258.57 o 
  20  14  11      424.97      734.59    206.08 o 
 -21  15  11      474.86      495.55    186.06 o 
 -19  15  11     1870.57     1760.85    285.49 o 
 -17  15  11     3186.37     3339.73    358.78 o 
 -15  15  11     2449.86     2224.28    200.56 o 
 -13  15  11      926.07     1072.20    168.92 o 
 -11  15  11        2.21      244.33    236.70 o 
  -9  15  11     1078.86      606.27    340.36 o 
  -7  15  11     2253.17     2471.64    170.87 o 
  -5  15  11      225.61      159.91    163.29 o 
  -3  15  11     1791.85     1765.44    170.22 o 
  -1  15  11     2019.40     2501.12    138.10 o 
   1  15  11      568.12      634.69    152.20 o 
   3  15  11      335.62      418.38    149.29 o 
   5  15  11        0.73      484.80    171.54 o 
   7  15  11     3116.74     3006.14    189.18 o 
   9  15  11      651.77     1091.24    287.44 o 
  11  15  11     1597.52     1525.00    183.66 o 
  13  15  11      714.69     1261.64    191.55 o 
  15  15  11       12.81      790.62    159.15 o 
  17  15  11      288.73     -174.66    174.66 o 
  19  15  11      100.65       39.91    166.51 o 
 -20  16  11      137.79     -122.85    200.01 o 
 -18  16  11       93.38      237.59    247.79 o 
 -16  16  11      750.26      570.48    203.11 o 
 -14  16  11      985.69      865.24    166.49 o 
 -12  16  11      709.58      512.85    205.24 o 
 -10  16  11      630.66      451.24    167.47 o 
  -8  16  11     2343.52     2445.09    157.79 o 
  -6  16  11     1446.12     1631.14    157.70 o 
  -4  16  11        6.40     -201.87    201.87 o 
  -2  16  11    10285.71    10079.11    406.34 o 
   0  16  11     8572.40    10972.72    826.26 o 
   2  16  11     6751.82     6338.43    290.81 o 
   4  16  11     2526.51     3023.25    785.04 o 
   6  16  11      763.55     1260.86    180.69 o 
   8  16  11    14212.40    14491.72    620.23 o 
  10  16  11    10304.41    10451.39    562.39 o 
  12  16  11     3331.55     3049.56    180.60 o 
  14  16  11      326.22      609.48    219.05 o 
  16  16  11      875.54      507.44    190.74 o 
  18  16  11      805.94     1625.36    256.78 o 
 -17  17  11     1811.66     2083.96    250.81 o 
 -15  17  11      298.59       83.68    293.88 o 
 -13  17  11     1241.62      870.71    248.72 o 
 -11  17  11     3506.52     3635.20    154.00 o 
  -9  17  11     2353.97     2384.95    447.56 o 
  -7  17  11      330.25      530.55    177.30 o 
  -5  17  11      688.78      857.15    247.46 o 
  -3  17  11     3280.67     3175.20    172.86 o 
  -1  17  11     4302.28     4471.68    246.53 o 
   1  17  11     4316.42     4804.53    267.28 o 
   3  17  11      301.49      319.76    172.36 o 
   5  17  11     5528.40     5693.32    416.35 o 
   7  17  11     5927.18     6812.49    359.30 o 
   9  17  11     3236.24     3272.23    400.76 o 
  11  17  11     2776.51     2277.33    210.70 o 
  13  17  11      502.28      839.04    308.46 o 
  15  17  11      705.24     1854.09    267.76 o 
 -16  18  11      359.05      466.74    196.31 o 
 -14  18  11      529.14      567.97    179.48 o 
 -12  18  11      556.31      573.52    256.47 o 
 -10  18  11      349.89      210.77    136.78 o 
  -8  18  11      206.80      138.00    186.61 o 
  -6  18  11      606.79     1321.98    183.37 o 
  -4  18  11      460.10      755.43    207.85 o 
  -2  18  11     3243.45     3484.54    199.30 o 
   0  18  11     4387.92     5340.12    270.37 o 
   2  18  11     3495.58     4010.36    394.49 o 
   4  18  11     1738.61     1560.47    172.20 o 
   6  18  11     1344.46     1562.39    164.08 o 
   8  18  11     8653.41     6999.71    428.25 o 
  10  18  11     4462.97     4519.79    224.72 o 
  12  18  11     1454.09     1680.45    336.02 o 
  14  18  11       70.88      612.72    271.63 o 
 -13  19  11       52.63      162.85    190.72 o 
 -11  19  11     3592.00     3614.58    378.84 o 
  -9  19  11     6741.32     6452.21    267.57 o 
  -7  19  11     6812.72     7555.77    224.17 o 
  -5  19  11      205.33      458.36    314.53 o 
  -3  19  11     1288.76     1270.88    155.88 o 
  -1  19  11      421.38      644.05    305.60 o 
   1  19  11        1.86       59.49    141.02 o 
   3  19  11      533.82      574.57    165.83 o 
   5  19  11      747.79     1343.84    251.79 o 
   7  19  11     1326.38     2513.62    235.26 o 
   9  19  11      379.99      769.62    616.84 o 
  11  19  11       70.83      -47.90    219.65 o 
 -10  20  11        1.32     -234.72    266.68 o 
  -8  20  11       28.99      219.36    180.11 o 
  -6  20  11      744.30      608.80    218.54 o 
  -4  20  11      268.62      239.25    198.89 o 
  -2  20  11      515.95      510.26    219.13 o 
   0  20  11      560.85      341.32    173.73 o 
   2  20  11      585.14      207.55    183.46 o 
   4  20  11      229.99       40.92    196.98 o 
   6  20  11       46.07      548.70    269.61 o 
 -30   0  12       12.57     -343.29    359.39 o 
 -28   0  12     2128.55     1571.39    256.20 o 
 -26   0  12     1466.07     1466.52    257.36 o 
 -24   0  12     6531.99     8667.10    573.79 o 
 -22   0  12    12893.23    12662.58    330.99 o 
 -20   0  12     6181.87     6094.31    322.55 o 
 -18   0  12    17030.43    17300.16    789.65 o 
 -16   0  12     6951.86     7076.43    356.34 o 
 -14   0  12    16077.68    16801.41    659.16 o 
 -12   0  12   155562.86   149086.98   7536.66 o 
  -8   0  12   118641.80   126919.23   1878.34 o 
  -6   0  12    23430.89    20724.28   1009.02 o 
   0   0  12    11551.24    27137.28   2285.12 o 
   2   0  12    22463.90    19870.27   1160.60 o 
   4   0  12    13195.54    11058.86    311.14 o 
   6   0  12    81501.09    77839.88   1652.21 o 
   8   0  12    33293.80    30031.10    335.16 o 
  10   0  12    15330.42    15287.07    331.85 o 
  12   0  12     9817.32     8940.68    307.47 o 
  14   0  12    16088.33    18656.31    568.08 o 
  16   0  12    38703.68    40677.64    373.98 o 
  18   0  12     1586.74     1679.11    309.07 o 
  20   0  12    11016.63    10709.19    489.12 o 
  22   0  12    24162.51    24807.53    387.01 o 
  24   0  12     3557.65     3594.33    263.13 o 
  26   0  12     3854.10     3689.91    360.56 o 
  28   0  12    11901.86    10998.15    339.40 o 
 -31   1  12    10979.43    12031.93    279.51 o 
 -29   1  12     6197.23     6317.11    272.82 o 
 -27   1  12     1856.27     1749.09    165.70 o 
 -25   1  12     3801.47     3542.00    232.96 o 
 -23   1  12     1462.57     1732.31    236.97 o 
 -21   1  12    20374.33    21376.89    506.14 o 
 -19   1  12     9175.92     9352.46    279.40 o 
 -17   1  12     1705.66     2497.86    228.41 o 
 -15   1  12    21722.08    22750.34    389.01 o 
 -13   1  12    15742.39    16011.15    315.92 o 
 -11   1  12     5482.48     5478.08    206.67 o 
  -9   1  12      292.24       19.17    178.74 o 
  -7   1  12    18693.84    18014.88    594.27 o 
  -5   1  12    77707.49    69001.21   1258.63 o 
  -3   1  12   115504.18   121109.83   1649.75 o 
  -1   1  12    18703.24    28102.69   4533.50 o 
   1   1  12     5242.25     7648.90    599.67 o 
   3   1  12    18988.03    17347.11    259.23 o 
   5   1  12      342.36      204.27    162.50 o 
   7   1  12    74533.62    70486.62   1079.25 o 
   9   1  12    18616.46    17782.34    206.05 o 
  11   1  12     1842.32     1574.25    297.30 o 
  13   1  12     6326.76     7734.85    669.68 o 
  15   1  12     8830.37     8293.93    436.27 o 
  17   1  12      548.85      175.39    189.47 o 
  19   1  12     5256.47     5820.04    264.43 o 
  21   1  12     7300.66     7617.65    211.28 o 
  23   1  12      286.88      509.86    196.48 o 
  25   1  12      301.55      484.58    191.54 o 
  27   1  12     1982.43     2222.77    298.89 o 
 -30   2  12      370.94      351.26    207.72 o 
 -28   2  12     1055.34      876.78    159.03 o 
 -26   2  12     1815.31     1975.73    219.71 o 
 -24   2  12     9834.04    10456.10    256.49 o 
 -22   2  12    19433.82    19570.25    738.86 o 
 -20   2  12    27796.46    27375.13    432.77 o 
 -18   2  12    29191.51    30291.80    783.35 o 
 -16   2  12    38162.25    40355.71    395.62 o 
 -14   2  12    20929.13    23708.06    798.15 o 
 -12   2  12   139489.36   152039.09   5002.37 o 
 -10   2  12   146120.97   147480.28   2705.57 o 
  -8   2  12    87368.23    81501.67   2173.95 o 
  -6   2  12    31607.72    32125.09    753.67 o 
  -4   2  12     1040.90     1431.19    325.37 o 
  -2   2  12    66794.91    60467.25    527.29 o 
   0   2  12   118354.23   134557.38   3098.68 o 
   2   2  12    48583.18    45312.43   2066.52 o 
   4   2  12    50597.01    46662.73    617.77 o 
   6   2  12    62315.56    60541.60   1692.33 o 
   8   2  12      166.06      575.70    143.33 o 
  10   2  12    21378.75    20027.63    528.81 o 
  12   2  12     6875.59     6892.09    209.24 o 
  14   2  12     9526.13    10258.44    211.72 o 
  16   2  12    18304.64    19356.07    232.36 o 
  18   2  12     1278.85     1200.86    171.03 o 
  20   2  12     5788.22     5464.24    254.10 o 
  22   2  12    14130.47    14383.43    564.31 o 
  24   2  12     2778.38     2926.97    170.96 o 
  26   2  12     4431.66     4861.11    286.08 o 
  28   2  12     6787.79     6646.96    257.28 o 
 -29   3  12     3759.04     3976.92    318.05 o 
 -27   3  12     2312.24     2070.63    256.96 o 
 -25   3  12      688.60      578.35    180.91 o 
 -23   3  12      868.56     1192.74    216.19 o 
 -21   3  12     6942.07     7287.67    239.19 o 
 -19   3  12    19746.26    20741.57    561.73 o 
 -17   3  12     3784.57     4688.70    211.84 o 
 -15   3  12    23341.56    23584.49    929.13 o 
 -13   3  12    12679.74    12344.22    300.83 o 
 -11   3  12      386.20      453.03    152.31 o 
  -9   3  12      973.58      538.59    158.93 o 
  -7   3  12     3610.66     2822.41    194.73 o 
  -5   3  12    64565.96    59435.73   1502.33 o 
  -3   3  12    97430.74    94009.24   2402.19 o 
  -1   3  12     7106.42    25238.04   6239.56 o 
   1   3  12    69909.36    72849.79    916.45 o 
   3   3  12     5498.54     4769.54    195.19 o 
   5   3  12      384.84      868.84    144.66 o 
   7   3  12      765.77     4264.13    148.36 o 
   9   3  12     4747.19     5405.57    316.02 o 
  11   3  12      863.98      845.01    230.19 o 
  13   3  12     8219.75    11964.28   1779.78 o 
  15   3  12    13658.67    14240.73    707.28 o 
  17   3  12     1208.40      966.13    181.21 o 
  19   3  12    11654.77    11955.82    182.50 o 
  21   3  12     9800.00    10308.60    351.20 o 
  23   3  12     2153.53     2182.88    206.83 o 
  25   3  12       51.54     -176.53    176.53 o 
  27   3  12      978.65      772.06    210.13 o 
 -30   4  12      654.88      343.73    201.97 o 
 -28   4  12      847.96      791.83    241.82 o 
 -26   4  12     2125.30     2028.32    181.91 o 
 -24   4  12    14471.35    15535.69    451.29 o 
 -22   4  12    18716.79    17125.40    736.32 o 
 -20   4  12    17242.87    15972.58    737.99 o 
 -18   4  12     8593.28     8920.90    217.74 o 
 -16   4  12    19264.13    19503.07    343.82 o 
 -14   4  12      467.75      569.49    227.75 o 
 -12   4  12    49626.07    52404.66   1093.91 o 
 -10   4  12    90256.70    83863.24   1531.29 o 
  -8   4  12    39006.47    33642.07    970.85 o 
  -6   4  12    21306.32    20199.86    246.26 o 
  -4   4  12    15624.88    15925.05    552.74 o 
  -2   4  12    48011.27    42999.97   1139.29 o 
   0   4  12   118822.13   130426.66   3319.87 o 
   2   4  12    35091.12    35067.96   1514.62 o 
   4   4  12    40625.82    38851.82    286.16 o 
   6   4  12    19304.14    16983.74    212.27 o 
   8   4  12       52.71      -13.11    175.37 o 
  10   4  12    12562.80    12081.13    353.94 o 
  12   4  12     1549.52     1262.07    187.85 o 
  14   4  12      527.49      920.72    199.97 o 
  16   4  12    18905.75    21117.96    562.86 o 
  18   4  12     7122.20     6489.20    238.20 o 
  20   4  12    10801.05    11746.92    408.62 o 
  22   4  12    10579.80    11502.64    212.85 o 
  24   4  12     4547.05     4428.73    201.93 o 
  26   4  12     2148.02     2538.62    293.26 o 
 -29   5  12     3829.23     3738.86    214.74 o 
 -27   5  12     2745.11     2103.61    192.33 o 
 -25   5  12     1347.60     1845.39    169.34 o 
 -23   5  12      357.75      482.42    209.19 o 
 -21   5  12     4788.20     4676.63    232.02 o 
 -19   5  12     3572.19     4620.13    263.01 o 
 -17   5  12    13409.11    15500.01    514.33 o 
 -15   5  12    47608.70    49837.26   1381.70 o 
 -13   5  12    40181.33    42256.56    337.64 o 
 -11   5  12     4859.48     5647.69    221.46 o 
  -9   5  12    32772.86    30196.97    579.13 o 
  -7   5  12    15244.59    14110.55    344.20 o 
  -5   5  12    70467.30    70607.33   1128.66 o 
  -3   5  12    84400.02    84473.08   2740.41 o 
  -1   5  12      431.02    15301.12   4878.72 o 
   1   5  12    23689.11    24440.34    785.44 o 
   3   5  12     3633.71     3146.46    146.13 o 
   5   5  12      444.62      847.84    294.92 o 
   7   5  12    12098.01    15437.57    294.75 o 
   9   5  12    14203.38    14640.89    329.42 o 
  11   5  12      605.17      -52.33    202.75 o 
  13   5  12        7.75      -40.61    181.11 o 
  15   5  12    17817.41    17566.04    371.44 o 
  17   5  12      142.47     -191.08    191.08 o 
  19   5  12    15030.92    15032.37    510.34 o 
  21   5  12     2369.62     2341.90    289.99 o 
  23   5  12       74.77      549.86    194.62 o 
  25   5  12       22.58       -7.93    231.88 o 
  27   5  12      543.93      622.18    203.42 o 
 -28   6  12        0.09      -75.78    204.72 o 
 -26   6  12     1709.94     1896.83    259.14 o 
 -24   6  12    19671.87    20717.16    753.97 o 
 -22   6  12    21565.63    22348.29    448.74 o 
 -20   6  12       97.23      124.76    172.19 o 
 -18   6  12       57.31       38.16    164.25 o 
 -16   6  12     8800.88     9003.74    220.97 o 
 -14   6  12     1323.91     1054.29    200.14 o 
 -12   6  12    47129.16    50024.64   1033.74 o 
 -10   6  12    82500.45    88121.05   3886.93 o 
  -8   6  12    32624.31    32929.19   1070.59 o 
  -6   6  12    18849.98    16787.26    489.26 o 
  -4   6  12       20.62      -86.89    147.11 o 
  -2   6  12    76002.60    69409.61   2882.60 o 
   0   6  12   111520.83   106914.23   2304.70 o 
   2   6  12    39183.09    35115.58   1553.63 o 
   4   6  12      709.07      421.88    138.19 o 
   6   6  12     1887.02     3364.92    616.45 o 
   8   6  12      378.67      514.01    224.75 o 
  10   6  12     4007.51     4084.57    170.58 o 
  12   6  12     5181.50     5675.93    207.50 o 
  14   6  12    10706.68    12355.96    544.92 o 
  16   6  12    30019.95    29960.88    353.39 o 
  18   6  12     2733.96     2885.29    152.75 o 
  20   6  12     8651.07     9120.48    292.86 o 
  22   6  12     8586.57     9375.65    189.02 o 
  24   6  12     5394.97     4724.03    319.53 o 
  26   6  12     3822.39     3813.27    217.39 o 
 -29   7  12     3164.90     2810.82    349.84 o 
 -27   7  12      244.37      650.70    230.29 o 
 -25   7  12        2.89      -71.09    212.21 o 
 -23   7  12     1163.05     1262.78    204.78 o 
 -21   7  12     6840.50     7602.04    227.73 o 
 -19   7  12     1133.65     1055.24    173.85 o 
 -17   7  12     7227.16     7773.83    205.92 o 
 -15   7  12    50331.87    53617.44    538.58 o 
 -13   7  12    33395.00    33714.94    714.16 o 
 -11   7  12     1695.22     2150.07    229.60 o 
  -9   7  12    13987.79    14150.99    411.21 o 
  -7   7  12    21767.12    22397.08    469.05 o 
  -5   7  12    53246.37    52257.78    488.89 o 
  -3   7  12    57881.59    55639.77   1242.38 o 
   1   7  12     1997.10     2031.68    153.17 o 
   3   7  12      590.53      555.21    185.80 o 
   5   7  12     3078.75     3143.23    264.54 o 
   7   7  12     2953.23     3228.22    189.69 o 
   9   7  12    29668.07    31023.91    272.47 o 
  11   7  12       18.62      -41.22    175.32 o 
  13   7  12      529.02      607.16    152.71 o 
  15   7  12      668.37      475.07    183.05 o 
  17   7  12      552.37      651.04    193.44 o 
  19   7  12     3440.72     4052.43    195.87 o 
  21   7  12      471.21      291.84    244.19 o 
  23   7  12      813.35      157.87    214.78 o 
  25   7  12       37.74     -201.19    322.34 o 
 -28   8  12       57.86       22.38    283.10 o 
 -26   8  12     1026.41     1225.68    240.68 o 
 -24   8  12    17830.11    17590.62    336.38 o 
 -22   8  12    28531.07    29034.97    674.70 o 
 -20   8  12     2165.61     2543.67    216.75 o 
 -18   8  12      954.77     1313.15    195.63 o 
 -16   8  12     5303.36     4818.02    158.63 o 
 -14   8  12     1176.56     1529.17    194.45 o 
 -12   8  12    73391.34    77619.72   2771.68 o 
 -10   8  12    74160.70    74500.55   1228.81 o 
  -8   8  12    29064.46    31689.05   1277.43 o 
  -6   8  12    23508.89    23671.74    757.32 o 
  -4   8  12        0.85     -317.22    317.22 o 
  -2   8  12    60864.44    66995.85   2947.94 o 
   0   8  12   131294.53   154644.41   2845.30 o 
   2   8  12    57228.54    72910.10   5923.13 o 
   4   8  12    22033.19    23023.20    681.13 o 
   6   8  12     3791.60     4653.36    211.70 o 
   8   8  12      377.86      568.52    197.06 o 
  10   8  12    15502.70    15504.80    232.82 o 
  12   8  12     7909.44     8273.22    264.53 o 
  14   8  12    11766.19    12668.05    425.21 o 
  16   8  12    24935.83    25491.29    757.26 o 
  18   8  12     4054.03     4365.37    218.25 o 
  20   8  12     3575.63     3393.85    208.68 o 
  22   8  12    14773.71    13458.25    282.29 o 
  24   8  12     7709.54     8444.44    294.62 o 
 -27   9  12       43.41      104.99    184.52 o 
 -25   9  12      150.24      209.28    213.86 o 
 -23   9  12     1255.68     1227.34    178.95 o 
 -21   9  12     6074.29     6101.54    415.54 o 
 -19   9  12     3891.26     4066.93    219.22 o 
 -17   9  12    11468.16    10325.53    218.51 o 
 -15   9  12    40627.58    42036.33    801.77 o 
 -13   9  12    44936.46    43736.20   1899.99 o 
 -11   9  12      257.71     -335.09    335.09 o 
  -9   9  12    16511.10    16917.07    527.97 o 
  -7   9  12    11849.38    12663.28    304.59 o 
  -5   9  12    54631.58    58174.68   1144.68 o 
  -3   9  12    42914.72    47946.26   3330.47 o 
  -1   9  12     3096.61    12202.87   1917.19 o 
   1   9  12     1761.21     2740.97    209.63 o 
   3   9  12     4548.12     4705.03    240.98 o 
   5   9  12     1991.78     5325.22    531.83 o 
   7   9  12     7792.93     8204.62    198.73 o 
   9   9  12    21730.08    23238.02    259.88 o 
  11   9  12      114.96      194.53    144.74 o 
  13   9  12      260.97      172.34    150.95 o 
  15   9  12        3.95     1495.79    804.43 o 
  17   9  12     1192.28     -226.02    226.02 o 
  19   9  12     7983.10     8431.27    371.49 o 
  21   9  12      259.43      221.12    192.07 o 
  23   9  12       55.43        2.08    215.77 o 
  25   9  12       79.39      -44.38    231.36 o 
 -26  10  12     1213.44     1851.79    393.81 o 
 -24  10  12    15211.79    14697.48    456.74 o 
 -22  10  12    19290.18    19102.74    659.20 o 
 -20  10  12     5155.98     5894.09    242.91 o 
 -18  10  12     1679.17     1886.94    192.80 o 
 -16  10  12       30.86     -166.34    166.34 o 
 -14  10  12     1867.82     2185.48    203.17 o 
 -12  10  12    34306.96    32881.89   1535.38 o 
 -10  10  12    53561.39    52100.93   1179.27 o 
  -8  10  12    31420.58    31731.61    797.63 o 
  -6  10  12    27761.09    29561.48    499.08 o 
  -4  10  12     1603.30     1235.38    287.57 o 
  -2  10  12    50843.42    53413.49   1917.71 o 
   0  10  12    53172.37    63175.50   3055.52 o 
   2  10  12    35585.70    38750.55   2927.31 o 
   4  10  12    11544.39    11485.91    499.87 o 
   6  10  12     3541.97     3610.35    232.72 o 
   8  10  12       80.62      -75.62    212.06 o 
  10  10  12    11136.56    11131.79    213.37 o 
  12  10  12    11617.56    12240.92    226.56 o 
  14  10  12     5723.82     6718.02    223.81 o 
  16  10  12     7257.50     7740.67    204.44 o 
  18  10  12     6226.04     6331.92    183.57 o 
  20  10  12      821.11      950.93    230.30 o 
  22  10  12     3930.48     4042.34    206.53 o 
  24  10  12     4862.90     4718.49    262.00 o 
 -25  11  12      518.93      722.24    226.03 o 
 -23  11  12     1617.83     2051.00    190.72 o 
 -21  11  12     5649.63     5621.94    310.17 o 
 -19  11  12     3435.27     3423.50    201.59 o 
 -17  11  12    11178.52    10961.80    244.48 o 
 -15  11  12    25222.84    25188.29    338.63 o 
 -13  11  12    29603.89    28062.02   1230.85 o 
 -11  11  12      596.14      340.11    194.33 o 
  -9  11  12    32391.04    31368.74   1077.45 o 
  -7  11  12    30258.53    31415.99    821.72 o 
  -5  11  12    11974.98    12619.82    201.71 o 
  -3  11  12    21559.85    22715.24    581.76 o 
   1  11  12     7565.07     7686.20    210.45 o 
   3  11  12     3871.79     3794.34    322.42 o 
   5  11  12     1696.14     1654.61    175.51 o 
   7  11  12    16094.51    17367.28    540.83 o 
   9  11  12    11560.01    11149.14    286.44 o 
  11  11  12     2135.33     2168.84    179.84 o 
  13  11  12        4.69       55.33    149.73 o 
  15  11  12     1272.71     1477.96    285.77 o 
  17  11  12     5885.39     5467.82    220.30 o 
  19  11  12     5742.27     6039.12    202.67 o 
  21  11  12        4.02      220.80    259.68 o 
  23  11  12      172.53     -257.33    257.33 o 
 -24  12  12    12520.39    11571.72    216.35 o 
 -22  12  12    14409.01    14408.96    496.57 o 
 -20  12  12     2197.51     1898.42    167.24 o 
 -18  12  12      550.50      450.84    191.71 o 
 -16  12  12      112.48       37.13    196.74 o 
 -14  12  12     1916.53     2315.11    169.22 o 
 -12  12  12    28930.38    26849.48    437.91 o 
 -10  12  12    25300.03    25028.38    945.95 o 
  -8  12  12    23245.87    23922.65   1022.70 o 
  -6  12  12     6166.44     6970.38    184.00 o 
  -4  12  12      269.82      227.55    206.36 o 
  -2  12  12    39348.80    40105.16   1097.73 o 
   0  12  12    35967.94    43460.18   2228.67 o 
   2  12  12     2437.92     3534.40    599.94 o 
   4  12  12     1564.42     1630.89    185.07 o 
   6  12  12     2030.27     2039.30    167.79 o 
   8  12  12     4669.76     4237.00    136.00 o 
  10  12  12    17505.76    18545.93    562.06 o 
  12  12  12     4589.27     4889.64    219.03 o 
  14  12  12     1133.20     1681.24    184.95 o 
  16  12  12     3482.24     4146.60    356.45 o 
  18  12  12      863.59      942.62    212.33 o 
  20  12  12     1089.10     1982.55    599.82 o 
  22  12  12     2153.22     2119.04    255.85 o 
 -23  13  12      631.63      422.50    203.94 o 
 -21  13  12     6181.35     5791.45    203.02 o 
 -19  13  12     2124.94     2171.71    181.92 o 
 -17  13  12     4640.00     4834.30    276.78 o 
 -15  13  12    15795.44    15600.91    640.04 o 
 -13  13  12    13649.46    14404.20    530.33 o 
 -11  13  12      137.16      204.07    178.54 o 
  -9  13  12     6519.11     6230.02    276.32 o 
  -7  13  12    21611.30    21902.25    424.24 o 
  -5  13  12    14454.00    13772.67    256.98 o 
  -3  13  12    10853.28    10826.75    376.99 o 
  -1  13  12     3676.14     6410.88    321.40 o 
   1  13  12     4362.94     4506.88    320.77 o 
   3  13  12      949.19     1229.85    178.78 o 
   5  13  12     2745.22     2718.81    175.08 o 
   7  13  12     6740.06     6447.55    262.12 o 
   9  13  12     4781.12     4436.89    226.89 o 
  11  13  12     2853.63     3157.09    202.24 o 
  13  13  12     1558.49     1858.51    321.74 o 
  15  13  12      101.03       32.64    191.41 o 
  17  13  12     4786.62     4271.43    361.59 o 
  19  13  12     5313.42     5552.36    240.24 o 
  21  13  12     1687.17      902.94    207.30 o 
 -22  14  12     9618.61     9318.13    267.23 o 
 -20  14  12     3953.61     4195.06    237.91 o 
 -18  14  12     1735.77     1341.98    252.14 o 
 -16  14  12     1094.43      623.82    193.25 o 
 -14  14  12     3474.53     3759.17    217.03 o 
 -12  14  12    19959.40    18961.25    726.39 o 
 -10  14  12    15790.09    16699.80    427.74 o 
  -8  14  12     8067.86     8009.42    162.29 o 
  -6  14  12     4494.51     4831.07    163.95 o 
  -4  14  12      109.20       48.54    143.54 o 
  -2  14  12     6363.97     5912.94    238.21 o 
   0  14  12    30145.36    29260.27    763.42 o 
   2  14  12     6720.54     8235.99    928.12 o 
   4  14  12     5778.62     5600.31    392.77 o 
   6  14  12      753.08      708.68    149.40 o 
   8  14  12     2426.57     2348.58    174.58 o 
  10  14  12     8246.26     9292.51    654.77 o 
  12  14  12     1178.83     1426.90    147.25 o 
  14  14  12     2936.51     3321.78    156.21 o 
  16  14  12     3703.03     3638.22    216.07 o 
  18  14  12      525.95      202.52    195.22 o 
  20  14  12     1436.05      704.25    196.10 o 
 -21  15  12     3835.58     3157.33    226.55 o 
 -19  15  12     3450.16     3451.72    371.48 o 
 -17  15  12     1203.40     1247.09    183.07 o 
 -15  15  12     7009.18     6682.05    385.61 o 
 -13  15  12     2722.02     2633.55    370.11 o 
 -11  15  12      344.78      306.09    158.94 o 
  -9  15  12     1512.68     1547.87    203.95 o 
  -7  15  12     1674.54     1821.87    164.09 o 
  -5  15  12    25103.98    27361.28    778.15 o 
  -3  15  12    31657.05    30400.27    708.57 o 
  -1  15  12     5055.34    12274.71    456.77 o 
   1  15  12      858.23     1533.87    425.92 o 
   3  15  12      774.99      265.46    313.30 o 
   5  15  12     2157.24     2257.84    184.32 o 
   7  15  12     5480.08     5268.65    317.78 o 
   9  15  12     4623.17     5068.79    611.93 o 
  11  15  12        6.74     -241.42    241.42 o 
  13  15  12      331.72      375.97    151.45 o 
  15  15  12       12.44     -190.45    190.45 o 
  17  15  12     1886.63     1989.27    335.43 o 
 -20  16  12     3036.03     2625.67    359.35 o 
 -18  16  12     2734.82     2676.46    251.38 o 
 -16  16  12     1002.56     1430.76    237.81 o 
 -14  16  12     7762.92     6650.74    247.51 o 
 -12  16  12    29048.91    27405.51    823.46 o 
 -10  16  12    16988.67    15133.90    447.30 o 
  -8  16  12     8636.97     8147.58    297.28 o 
  -6  16  12    10784.38    10995.15    222.07 o 
  -4  16  12      204.00      199.03    223.47 o 
  -2  16  12     8186.27     8747.73    217.28 o 
   0  16  12    16602.42    18563.39    778.09 o 
   2  16  12    11850.38    11978.03    858.90 o 
   4  16  12     3970.86     3546.30    321.22 o 
   6  16  12     3932.47     4316.28    296.97 o 
   8  16  12      582.73      999.93    189.03 o 
  10  16  12     2023.99     1839.47    193.56 o 
  12  16  12     5608.34     5986.36    322.72 o 
  14  16  12     7201.68     7076.86    316.38 o 
  16  16  12     2555.21     2101.50    220.90 o 
 -17  17  12     1290.01     1335.53    256.90 o 
 -15  17  12     2565.54     2759.60    174.78 o 
 -13  17  12     2550.01     2491.04    275.06 o 
 -11  17  12       43.48     -166.06    166.06 o 
  -9  17  12       13.34     -118.83    160.35 o 
  -7  17  12      650.14      841.46    149.46 o 
  -5  17  12    14950.62    16302.31    461.81 o 
  -3  17  12    25629.97    24291.27    709.42 o 
  -1  17  12     5844.21    13091.83   1008.48 o 
   1  17  12       56.75      618.81    249.26 o 
   3  17  12     1935.13     1784.27    222.91 o 
   5  17  12     5644.35     6269.21    514.41 o 
   7  17  12    11194.24     9864.47    587.58 o 
   9  17  12     4528.18     4485.35    189.27 o 
  11  17  12       30.09      151.43    273.25 o 
  13  17  12       23.16      368.38    190.58 o 
  15  17  12        3.05      -29.77    247.20 o 
 -14  18  12     3637.65     3665.38    217.27 o 
 -12  18  12    25596.76    24006.17    881.03 o 
 -10  18  12    15430.30    14077.49    612.40 o 
  -8  18  12     3898.57     4198.06    280.43 o 
  -6  18  12      951.17      867.82    166.79 o 
  -4  18  12      570.47      -38.21    205.58 o 
  -2  18  12     7060.79     7243.01    307.96 o 
   0  18  12     4851.04     5962.13    172.56 o 
   2  18  12     1924.38     1970.99    243.80 o 
   4  18  12     4380.15     3701.29    211.96 o 
   6  18  12     4738.28     4349.62    213.32 o 
   8  18  12       81.32      236.40    213.42 o 
  10  18  12     4818.56     4183.58    213.76 o 
  12  18  12     6238.59     5723.15    520.16 o 
 -11  19  12        4.39      122.01    176.37 o 
  -9  19  12     1015.80     1432.94    178.71 o 
  -7  19  12     2836.50     3223.05    345.03 o 
  -5  19  12    10651.39    10554.29    242.80 o 
  -3  19  12    13752.80    13523.48    226.79 o 
  -1  19  12     2953.46     6892.96    343.54 o 
   1  19  12      391.78     1139.71    192.54 o 
   3  19  12     2490.85     2541.14    210.96 o 
   5  19  12     7342.75     7015.70    299.12 o 
   7  19  12    12257.19    10094.39    463.29 o 
   9  19  12     4787.10     3970.84    246.34 o 
  -8  20  12     2849.40     2039.98    220.44 o 
  -6  20  12     2211.15     2230.35    407.00 o 
  -4  20  12      100.38       52.49    183.22 o 
  -2  20  12     3378.97     3246.81    253.70 o 
   0  20  12     2542.36     3024.09    169.44 o 
   2  20  12      374.35      264.99    312.02 o 
   4  20  12     2373.73     2280.76    239.62 o 
 -29   1  13        3.37       10.49    211.09 o 
 -27   1  13       47.97       70.29    173.36 o 
 -25   1  13      156.84      498.67    196.39 o 
 -23   1  13      107.78       87.45    212.81 o 
 -21   1  13     1461.79     1167.86    186.93 o 
 -19   1  13      348.84      213.00    214.85 o 
 -17   1  13       78.29      144.14    221.02 o 
 -15   1  13      159.91      107.30    242.54 o 
 -13   1  13     1246.77     1443.31    380.95 o 
 -11   1  13      601.51      591.26    262.37 o 
  -9   1  13       28.64      811.23    198.09 o 
  -7   1  13    12733.13    13078.63    541.10 o 
  -5   1  13      903.94      593.49    797.24 o 
  -1   1  13      792.88      942.75    209.37 o 
   1   1  13      949.14      943.81    164.54 o 
   3   1  13     1238.53     1222.52    164.31 o 
   5   1  13     6547.09     6103.61    177.12 o 
   9   1  13     2676.34     2816.10    244.52 o 
  11   1  13     2038.67     1932.25    198.41 o 
  13   1  13      721.95      526.62    185.37 o 
  15   1  13     2317.75     2187.75    187.73 o 
  17   1  13       58.94      408.61    164.36 o 
  19   1  13      973.74      977.11    177.27 o 
  21   1  13     1701.76     1801.99    184.89 o 
  23   1  13     2115.83     2234.86    181.86 o 
  25   1  13      854.04      875.80    224.70 o 
  27   1  13      199.08     -223.24    227.59 o 
 -30   2  13       56.82     -192.27    222.81 o 
 -28   2  13      635.01      738.62    236.84 o 
 -26   2  13      578.06      539.29    192.05 o 
 -24   2  13      249.53      438.55    204.81 o 
 -22   2  13       23.18       86.31    157.01 o 
 -20   2  13     2263.48     2383.33    210.59 o 
 -18   2  13     3046.94     3567.84    227.41 o 
 -16   2  13     4724.21     4699.54    243.23 o 
 -14   2  13      213.61      172.06    232.26 o 
 -12   2  13    10956.79    11384.53    351.46 o 
 -10   2  13     6534.12    14382.81   3831.06 o 
  -6   2  13     9951.17    16720.61   6574.76 o 
  -4   2  13      285.40       83.02    268.63 o 
  -2   2  13    10024.97     9237.24    291.62 o 
   0   2  13       59.15     2052.44    282.48 o 
   2   2  13    49932.67    51981.55    367.58 o 
   4   2  13    10323.02    10289.49    207.73 o 
   6   2  13     4750.58     4360.58    175.80 o 
   8   2  13    22188.24    24090.74    388.20 o 
  10   2  13     5112.18     5085.81    207.21 o 
  12   2  13      830.42      981.33    229.79 o 
  14   2  13     2576.26     2453.26    206.54 o 
  16   2  13      751.49      383.37    175.23 o 
  18   2  13       26.08      779.46    438.56 o 
  20   2  13      235.00      195.01    201.71 o 
  22   2  13        3.03       -4.87    182.38 o 
  24   2  13      172.62      -24.97    173.01 o 
  26   2  13      289.90      350.76    209.88 o 
 -29   3  13       47.83     -178.08    286.78 o 
 -27   3  13     1086.35     1333.50    210.06 o 
 -25   3  13     4222.70     4166.27    227.35 o 
 -23   3  13     4165.17     4241.81    239.31 o 
 -21   3  13     2129.18     1790.83    198.30 o 
 -19   3  13     4336.72     3818.63    219.05 o 
 -17   3  13      393.91      225.33    217.13 o 
 -15   3  13     4985.93     5356.35    362.84 o 
 -13   3  13     5393.31     5442.74    336.37 o 
 -11   3  13     5331.91     5598.29    257.64 o 
  -9   3  13     1415.71     1233.73    189.31 o 
  -7   3  13    11216.38    11187.52    257.46 o 
  -5   3  13     1400.49     1398.60    202.07 o 
  -3   3  13        6.41     -189.41    189.41 o 
  -1   3  13      957.91      739.59    169.70 o 
   1   3  13       12.02       52.69    152.80 o 
   3   3  13     3466.63     3388.93    169.62 o 
   5   3  13    17040.84    16244.97    223.80 o 
   7   3  13     5497.76     7691.63    790.93 o 
   9   3  13      465.86      630.18    176.69 o 
  11   3  13     1942.39     1413.22    264.66 o 
  13   3  13      322.76       15.80    185.15 o 
  15   3  13     6223.07     5871.66    218.20 o 
  17   3  13     5151.82     4891.99    195.72 o 
  19   3  13     3787.28     3755.23    172.64 o 
  21   3  13     6459.01     5836.94    263.99 o 
  23   3  13     1248.76     1197.31    182.00 o 
  25   3  13      212.16      399.57    198.69 o 
  27   3  13     1948.76     1421.36    195.13 o 
 -30   4  13       61.58     -217.62    217.62 o 
 -28   4  13        1.88     -112.75    205.97 o 
 -26   4  13        1.30       76.60    169.63 o 
 -24   4  13     1302.68     1490.70    201.83 o 
 -22   4  13     3765.45     4296.02    224.17 o 
 -20   4  13      333.64      114.11    195.84 o 
 -18   4  13      432.30      317.45    188.83 o 
 -16   4  13     1215.09      974.41    220.04 o 
 -14   4  13     5135.86     5357.42    299.00 o 
 -12   4  13      564.73      252.21    229.82 o 
 -10   4  13        4.14      961.48    596.18 o 
  -8   4  13       45.67    14820.34   3533.88 o 
  -6   4  13     2801.80     9764.49   2775.85 o 
  -4   4  13      818.67      326.43    226.46 o 
  -2   4  13     2286.94     2282.54    175.19 o 
   0   4  13     9382.39     9570.38    344.15 o 
   2   4  13     3380.74     3323.15    319.20 o 
   4   4  13     3660.53     3502.08    154.50 o 
   6   4  13      214.40      179.23    142.80 o 
   8   4  13     5331.79     5820.53    242.40 o 
  10   4  13     1979.32     1763.53    188.88 o 
  12   4  13      191.76      -14.90    197.09 o 
  14   4  13     3419.45     2575.02    201.98 o 
  16   4  13       84.38     -146.69    171.79 o 
  18   4  13     2081.11     2300.68    183.07 o 
  20   4  13     3942.79     4155.72    246.63 o 
  22   4  13     1274.67     1085.34    322.66 o 
  24   4  13     1048.48      840.57    188.74 o 
  26   4  13       69.94     -242.72    277.22 o 
 -29   5  13      162.17      -94.34    218.45 o 
 -27   5  13      745.38      556.02    192.64 o 
 -25   5  13     2116.12     1759.70    195.77 o 
 -23   5  13     1265.95     1081.94    229.87 o 
 -21   5  13      315.79       46.12    173.55 o 
 -19   5  13     2388.69     2316.18    204.29 o 
 -17   5  13     1177.69     1453.36    196.20 o 
 -15   5  13     6766.67     7446.74    241.70 o 
 -13   5  13     9228.18     9543.63    245.95 o 
 -11   5  13    29371.64    31658.81    619.63 o 
  -9   5  13     1976.55     2778.22    238.74 o 
  -7   5  13     2394.26    10180.89   3178.97 o 
  -5   5  13     9254.26     8210.86    258.48 o 
  -3   5  13     1998.15     1516.83    150.25 o 
  -1   5  13      789.23     1125.03    163.76 o 
   1   5  13      241.54      184.58    134.70 o 
   3   5  13    14706.75    12525.80    199.29 o 
   5   5  13    10098.06    11469.95    211.08 o 
   7   5  13     8484.36     9771.19    332.95 o 
   9   5  13    17195.25    18468.01    243.50 o 
  11   5  13     8985.00     9290.84    205.26 o 
  13   5  13      424.16      398.24    485.38 o 
  15   5  13      169.80       38.47    148.16 o 
  17   5  13        2.45      135.77    195.13 o 
  19   5  13       14.98      -71.81    243.56 o 
  21   5  13       25.92     -234.87    234.87 o 
  23   5  13       91.62     -134.63    178.67 o 
  25   5  13     2109.41     1957.05    419.39 o 
 -28   6  13       54.76       45.07    277.84 o 
 -26   6  13      465.00      507.50    206.96 o 
 -24   6  13     3066.46     2827.61    204.18 o 
 -22   6  13     2018.73     2065.07    212.10 o 
 -20   6  13      218.79      391.61    188.98 o 
 -18   6  13      399.52      261.69    198.61 o 
 -16   6  13     3064.99     3454.76    223.27 o 
 -14   6  13     4965.64     4438.47    192.58 o 
 -12   6  13     3549.71     3083.88    230.88 o 
 -10   6  13     5520.94    10304.79   1808.89 o 
  -8   6  13       53.30    26556.94   6089.61 o 
  -6   6  13    11404.41    16099.69   1923.04 o 
  -4   6  13     3718.42     3576.20    166.81 o 
  -2   6  13     4851.23     4103.56    258.08 o 
   0   6  13     1811.81     1917.50    213.95 o 
   2   6  13     4655.69     4410.85    148.32 o 
   4   6  13     6553.86     8373.65    248.30 o 
   6   6  13      998.38      987.99    185.82 o 
   8   6  13     6798.72     7445.13    202.55 o 
  10   6  13     1239.12      830.49    200.40 o 
  12   6  13     3060.92     3190.86    220.99 o 
  14   6  13     1415.61     1106.24    161.57 o 
  16   6  13      174.49      358.52    206.50 o 
  18   6  13     5779.82     6482.51    307.10 o 
  20   6  13     2876.83     2633.59    177.63 o 
  22   6  13      819.23      635.96    210.69 o 
  24   6  13     1072.57      444.99    201.14 o 
  26   6  13       62.96      112.09    190.15 o 
 -27   7  13       10.23     -121.96    227.06 o 
 -25   7  13       21.38        5.73    209.72 o 
 -23   7  13      258.28      111.09    284.44 o 
 -21   7  13      285.61        5.14    234.20 o 
 -19   7  13     1183.39     1220.34    172.86 o 
 -17   7  13      337.29      527.45    200.40 o 
 -15   7  13       15.90      805.68    314.58 o 
 -13   7  13     2970.01     2873.66    185.01 o 
 -11   7  13     6342.65     6057.91    552.90 o 
  -9   7  13     1829.33     2088.96    216.90 o 
  -7   7  13      101.70     3134.28    869.37 o 
  -5   7  13     2808.82     2687.37    333.32 o 
  -3   7  13     1320.55      980.79    244.86 o 
  -1   7  13     4030.85     4619.90    241.29 o 
   1   7  13      880.08     1495.14    209.57 o 
   3   7  13     4879.37     5593.38    185.16 o 
   5   7  13     1310.83     1252.78    203.22 o 
   7   7  13     7511.85     8169.01    203.83 o 
   9   7  13       69.96      -39.47    175.71 o 
  11   7  13     2736.76     2652.48    168.06 o 
  13   7  13        3.85     -235.00    235.00 o 
  15   7  13       87.13       16.01    161.63 o 
  17   7  13     1672.36     1960.91    177.55 o 
  19   7  13        3.39     -226.09    226.09 o 
  21   7  13      755.82     1049.24    196.40 o 
  23   7  13       25.63     -100.33    296.25 o 
  25   7  13      511.65      397.65    192.92 o 
 -28   8  13       36.04       61.09    215.34 o 
 -26   8  13     1026.15      906.54    228.08 o 
 -24   8  13     1957.42     2032.97    194.56 o 
 -22   8  13      194.46      191.09    271.72 o 
 -20   8  13       21.72     -124.89    203.57 o 
 -18   8  13       24.69     -148.82    174.20 o 
 -16   8  13     2423.78     2572.86    168.30 o 
 -14   8  13      604.74     1065.38    294.44 o 
 -12   8  13     6027.86     5658.71    313.38 o 
 -10   8  13      565.04    17711.32   4648.77 o 
  -8   8  13       38.07    22672.69   4926.68 o 
  -6   8  13     1924.53     5662.75   1689.34 o 
  -4   8  13     6312.79     7260.10    244.91 o 
  -2   8  13       30.36      307.15    205.09 o 
   0   8  13    10744.14    10496.28    414.18 o 
   2   8  13     2820.20     2866.92    218.06 o 
   4   8  13     1988.35     2101.59    162.89 o 
   6   8  13      655.64     1363.11    190.83 o 
   8   8  13     7750.60     8397.76    882.65 o 
  10   8  13     2279.31     1579.09    298.82 o 
  12   8  13     8058.23     8796.52    191.10 o 
  14   8  13      301.34       21.58    175.87 o 
  16   8  13     1077.43      810.04    160.09 o 
  18   8  13       44.82      202.35    203.61 o 
  20   8  13      985.23      722.05    238.84 o 
  22   8  13      625.94      641.42    177.95 o 
  24   8  13     1576.79     1803.48    229.33 o 
 -27   9  13      257.79        8.45    218.00 o 
 -25   9  13       73.40     -134.04    301.05 o 
 -23   9  13      138.88     -106.03    191.28 o 
 -21   9  13      363.09     -104.85    379.17 o 
 -19   9  13      150.11      -34.68    171.06 o 
 -17   9  13     1354.18     1224.29    169.22 o 
 -15   9  13      105.52      234.24    164.27 o 
 -13   9  13       49.88       51.53    180.68 o 
 -11   9  13     9480.57     8311.18    850.42 o 
  -9   9  13     2222.97     2100.77    208.90 o 
  -7   9  13    10678.01    15953.94    768.46 o 
  -5   9  13      157.11      -70.04    220.87 o 
  -3   9  13    24842.38    24742.28    667.96 o 
  -1   9  13    21496.68    27879.64   1226.84 o 
   1   9  13    21373.32    25939.10   1135.93 o 
   3   9  13    16373.20    16785.13    243.41 o 
   5   9  13      456.03      353.31    166.36 o 
   7   9  13     2670.68     3803.79    223.11 o 
   9   9  13      228.70      212.57    170.49 o 
  11   9  13      116.42      -17.13    178.47 o 
  13   9  13     2700.29     2180.22    144.03 o 
  15   9  13     6768.78     6989.97    214.92 o 
  17   9  13     2848.78     3574.01    338.75 o 
  19   9  13      867.26      859.82    180.51 o 
  21   9  13     2357.11     2221.42    296.74 o 
  23   9  13     2090.27     1989.98    232.60 o 
 -26  10  13     1403.31     1256.75    260.04 o 
 -24  10  13      300.37      195.00    228.68 o 
 -22  10  13     1956.46     1818.85    167.63 o 
 -20  10  13      551.30      660.67    180.52 o 
 -18  10  13      652.93      870.15    172.29 o 
 -16  10  13     1376.35     1268.06    170.54 o 
 -14  10  13      393.21      373.91    156.15 o 
 -12  10  13     2115.22     2024.48    235.75 o 
 -10  10  13     6899.53    11808.95   1798.16 o 
  -8  10  13     5021.56    18880.27   2945.46 o 
  -6  10  13      809.79     4040.51   1716.09 o 
  -4  10  13       27.47     -215.37    215.37 o 
  -2  10  13     4471.47     3983.98    204.83 o 
   0  10  13      638.39     1660.99    196.82 o 
   2  10  13        6.71      -48.55    173.42 o 
   4  10  13     1614.64     2218.25    164.77 o 
   6  10  13      149.14     1117.51    296.43 o 
   8  10  13     4062.95    10830.94   2242.07 o 
  10  10  13       31.26     -234.16    289.17 o 
  12  10  13     5821.89     5815.39    198.82 o 
  14  10  13     4416.35     4812.13    200.42 o 
  16  10  13     2523.67     2364.83    285.26 o 
  18  10  13      381.09      209.80    197.69 o 
  20  10  13     3621.11     3645.58    331.24 o 
  22  10  13     1744.81     1529.48    216.79 o 
 -25  11  13       92.01      169.42    201.90 o 
 -23  11  13       48.68       74.27    187.13 o 
 -21  11  13      599.01      438.03    183.85 o 
 -19  11  13        3.01      201.46    174.63 o 
 -17  11  13      177.80       56.14    220.72 o 
 -15  11  13       59.54      356.23    205.09 o 
 -13  11  13       75.58      163.09    154.09 o 
 -11  11  13     3330.89     2427.88    744.15 o 
  -9  11  13    10288.24     9951.50    277.05 o 
  -7  11  13    10231.23    14722.54   1950.46 o 
  -5  11  13     1699.16      783.30    961.26 o 
  -3  11  13    16040.72    16106.34    456.03 o 
  -1  11  13    24623.26    26864.11   1127.32 o 
   1  11  13     4019.37     8698.65   1068.23 o 
   3  11  13      388.85      -68.72    274.17 o 
   5  11  13       47.45      104.53    168.03 o 
   7  11  13     1383.93     1193.95    169.48 o 
   9  11  13     2098.31     2082.79    152.71 o 
  11  11  13      563.67      345.90    170.42 o 
  13  11  13     2254.17     2461.08    224.28 o 
  15  11  13     5378.89     5266.54    195.66 o 
  17  11  13     3893.47     4242.42    203.83 o 
  19  11  13     2137.07     2277.92    177.91 o 
  21  11  13      840.73      743.57    183.61 o 
  23  11  13     5008.54     4019.36    393.15 o 
 -24  12  13      160.83       82.54    202.84 o 
 -22  12  13     1475.13     1513.92    195.75 o 
 -20  12  13     3732.53     3719.38    202.58 o 
 -18  12  13     2006.47     2034.37    174.92 o 
 -16  12  13      418.13      462.40    196.73 o 
 -14  12  13       26.58      314.54    238.88 o 
 -12  12  13     2840.62     2387.47    246.63 o 
 -10  12  13     1822.52     7258.35   2151.83 o 
  -8  12  13     8522.47    15087.08    438.64 o 
  -6  12  13     3819.49     5785.79    768.50 o 
  -4  12  13     1448.63     1250.62    182.29 o 
  -2  12  13     4731.99     5185.49    241.92 o 
   0  12  13     2521.73     3828.72    224.57 o 
   2  12  13      953.08      678.59    191.38 o 
   4  12  13       17.96      129.07    158.14 o 
   6  12  13      766.63      601.72    193.46 o 
   8  12  13       79.58      597.27    217.12 o 
  10  12  13     2408.72     2217.97    147.47 o 
  12  12  13     3337.61     3380.79    191.01 o 
  14  12  13     2065.83     2821.16    198.56 o 
  16  12  13     1804.41     1530.27    184.65 o 
  18  12  13      694.16     1098.00    184.18 o 
  20  12  13      455.04      283.47    193.59 o 
  22  12  13     5913.29     4206.37    191.23 o 
 -23  13  13       43.63     -188.78    272.77 o 
 -21  13  13      160.47      300.66    224.65 o 
 -19  13  13      691.00      453.93    204.04 o 
 -17  13  13      781.43      643.56    174.34 o 
 -15  13  13     4693.62     5162.74    255.06 o 
 -13  13  13     1102.34     1116.54    222.07 o 
 -11  13  13      566.42      -46.38    155.49 o 
  -9  13  13    25774.55    24247.29    475.39 o 
  -7  13  13    17035.28    18178.64    509.02 o 
  -5  13  13      586.71       74.38    447.92 o 
  -3  13  13      993.72      922.32    161.84 o 
  -1  13  13     2429.90     2532.35    166.37 o 
   1  13  13      938.71     1541.91    196.14 o 
   3  13  13     1709.21     1502.84    159.31 o 
   5  13  13       72.46      292.79    131.57 o 
   7  13  13       24.28      993.17    184.86 o 
   9  13  13      642.81      814.98    275.17 o 
  11  13  13        0.89     -203.87    203.87 o 
  13  13  13     2138.33     2252.70    247.17 o 
  15  13  13     4147.99     4194.49    305.59 o 
  17  13  13     3883.84     3865.77    197.10 o 
  19  13  13     1616.55     1576.12    211.32 o 
 -22  14  13       15.51     -152.62    184.41 o 
 -20  14  13     3355.68     3232.60    256.14 o 
 -18  14  13     1551.43     1529.72    185.65 o 
 -16  14  13      201.89      373.64    169.12 o 
 -14  14  13     2602.38     2269.61    160.15 o 
 -12  14  13      156.65      435.22    266.36 o 
 -10  14  13     1555.90     3470.74    526.52 o 
  -8  14  13      323.76     4309.64    359.12 o 
  -6  14  13      309.31     1481.10    188.41 o 
  -4  14  13      912.62      847.82    169.03 o 
  -2  14  13     2078.23     2310.15    146.05 o 
   0  14  13     3531.51     3742.88    218.64 o 
   2  14  13       92.87      -83.83    166.92 o 
   4  14  13      612.02      243.32    151.26 o 
   6  14  13      568.23      401.45    204.93 o 
   8  14  13     2446.31     2778.83    317.27 o 
  10  14  13       94.09     -140.45    168.29 o 
  12  14  13      483.53      763.85    194.50 o 
  14  14  13     1184.33     1134.82    167.19 o 
  16  14  13      204.55      -11.97    229.80 o 
  18  14  13      112.18      152.36    187.12 o 
 -21  15  13       19.50       55.85    239.29 o 
 -19  15  13       28.88       70.10    200.19 o 
 -17  15  13      219.35      139.11    172.47 o 
 -15  15  13        7.43      303.34    204.27 o 
 -13  15  13      399.53      329.10    224.81 o 
 -11  15  13     6819.80     6775.71    221.52 o 
  -9  15  13    19414.32    19748.95    513.69 o 
  -7  15  13     8453.75     9671.10    215.67 o 
  -5  15  13     1296.76     1541.58    213.80 o 
  -3  15  13    23148.54    23637.15    668.35 o 
  -1  15  13    21566.11    28464.44    745.68 o 
   1  15  13    13842.69    17317.40   1111.61 o 
   3  15  13     1114.68      825.24    175.84 o 
   5  15  13       37.23      320.83    182.02 o 
   7  15  13      901.51     1788.70    192.80 o 
   9  15  13     1815.10     1689.62    196.79 o 
  11  15  13     1571.79     1306.91    200.39 o 
  13  15  13     4603.85     4612.68    205.25 o 
  15  15  13     7380.67     7070.19    210.67 o 
  17  15  13     7578.80     6914.50    338.26 o 
 -18  16  13       43.31       28.67    200.98 o 
 -16  16  13      586.14      613.09    203.89 o 
 -14  16  13      704.54      746.93    281.93 o 
 -12  16  13       10.69     -196.96    196.96 o 
 -10  16  13      303.86     3815.95    701.01 o 
  -8  16  13      611.52     4772.28    303.15 o 
  -6  16  13      193.71     1657.60    422.72 o 
  -4  16  13     3089.54     3266.41    187.16 o 
  -2  16  13     2000.35     2337.69    174.78 o 
   0  16  13      198.13      450.09    167.69 o 
   2  16  13     1302.38      909.89    165.24 o 
   4  16  13     3193.43     3030.37    247.08 o 
   6  16  13     2895.74     2521.47    203.19 o 
   8  16  13     1372.82     1515.62    174.38 o 
  10  16  13     1448.18     1396.99    190.63 o 
  12  16  13      929.01      892.16    191.75 o 
  14  16  13       83.69     -209.48    209.48 o 
  16  16  13       14.77      -59.99    173.59 o 
 -17  17  13      660.32     1094.61    273.35 o 
 -15  17  13       42.90      115.11    211.48 o 
 -13  17  13     2856.11     3020.63    198.41 o 
 -11  17  13     6672.03     6001.42    190.61 o 
  -9  17  13     8600.88     8299.82    176.53 o 
  -7  17  13     3966.83     4223.09    213.36 o 
  -5  17  13       51.07       12.96    185.61 o 
  -3  17  13    17064.63    18781.54    435.83 o 
  -1  17  13    32263.84    37499.26    648.11 o 
   1  17  13     7290.21    13925.82    914.36 o 
   3  17  13     3333.65     2883.41    195.22 o 
   5  17  13       46.43       81.47    167.19 o 
   7  17  13      382.70      103.13    319.50 o 
   9  17  13      816.09      864.03    270.33 o 
  11  17  13     3576.48     3871.24    283.74 o 
  13  17  13     5829.91     5558.57    262.30 o 
 -14  18  13        4.57      240.99    193.63 o 
 -12  18  13        2.31     -147.61    184.75 o 
 -10  18  13      129.75     3632.26   1113.56 o 
  -8  18  13      197.82     3639.42    409.65 o 
  -6  18  13      949.27      782.17    153.18 o 
  -4  18  13     3459.69     3092.87    163.17 o 
  -2  18  13      630.34      992.33    159.31 o 
   0  18  13     1006.71      813.02    166.98 o 
   2  18  13     1011.64     1099.38    263.88 o 
   4  18  13      214.17      225.16    182.50 o 
   6  18  13       69.06     1128.95    712.18 o 
   8  18  13        4.87      -52.48    199.20 o 
  10  18  13      509.82      527.05    222.13 o 
  12  18  13     3073.01     2637.80    346.36 o 
 -11  19  13     5541.27     5054.90    280.48 o 
  -9  19  13     6322.22     6024.28    198.03 o 
  -7  19  13     2646.43     2822.93    249.39 o 
  -5  19  13        0.96      -28.44    242.79 o 
  -3  19  13     4282.79     4500.52    230.43 o 
  -1  19  13     3755.11     5353.07    403.01 o 
   1  19  13     4206.86     5496.31    318.19 o 
   3  19  13     2518.76     1563.98    359.53 o 
   5  19  13      902.08     1383.78    219.10 o 
   7  19  13       74.88      201.50    219.16 o 
  -6  20  13      485.29      198.57    330.09 o 
  -4  20  13     2333.68     2279.34    199.43 o 
  -2  20  13      831.10     1094.76    202.71 o 
   0  20  13      150.40       60.65    201.57 o 
   2  20  13      432.53      196.00    181.61 o 
 -30   0  14     9648.71     9816.14    727.25 o 
 -28   0  14     4327.67     4817.36    381.89 o 
 -26   0  14     8445.61     8861.10    335.89 o 
 -24   0  14     1200.87     1135.53    264.25 o 
 -22   0  14    38712.66    41413.99   1211.43 o 
 -20   0  14    48052.89    52383.23    479.63 o 
 -18   0  14    40075.77    43901.77    514.00 o 
 -16   0  14    75952.58    85138.44   1497.12 o 
 -14   0  14    18994.48    21593.56    873.72 o 
 -12   0  14     2165.32     2987.47    410.07 o 
 -10   0  14    12579.44    15132.26    552.90 o 
  -8   0  14     1811.93     1332.67    824.54 o 
  -6   0  14    15429.21    12619.60    640.76 o 
   0   0  14    95540.90    99691.06    861.97 o 
   2   0  14    65447.19    68344.19   4630.15 o 
   4   0  14     4552.17     4318.60    249.08 o 
   6   0  14     6956.50     6859.42    566.93 o 
   8   0  14      969.03      659.90    334.20 o 
  10   0  14    13337.65    14512.23    369.68 o 
  12   0  14     4191.04     4477.81    329.20 o 
  14   0  14      767.99      771.50    220.44 o 
  16   0  14     6548.49     7110.30    311.92 o 
  18   0  14    19295.13    20922.67    336.64 o 
  20   0  14    12871.18    13001.85    314.38 o 
  22   0  14     3685.89     4004.97    263.07 o 
  24   0  14    12870.78    12955.30    897.37 o 
  26   0  14    10263.12     9353.43   1439.67 o 
 -29   1  14        2.11     -171.50    251.67 o 
 -27   1  14     1009.85     1107.05    211.67 o 
 -25   1  14     7492.74     6719.27    230.61 o 
 -23   1  14    16902.81    19258.34    278.27 o 
 -21   1  14    15041.48    15638.09    230.41 o 
 -19   1  14    22062.16    23069.13    516.50 o 
 -17   1  14    32558.12    35511.99    814.22 o 
 -15   1  14    12808.31    14196.39    283.03 o 
 -13   1  14   130959.31   144839.05   4793.83 o 
 -11   1  14    79698.91    85132.33   1456.92 o 
  -9   1  14     2127.05     2174.30    315.79 o 
  -7   1  14     1740.19     1607.23    730.53 o 
  -5   1  14     4913.87    11514.27    811.39 o 
  -1   1  14    21735.02    21421.68    352.60 o 
   1   1  14    17401.50    18557.32    271.64 o 
   3   1  14     7578.33     6572.91    190.93 o 
   5   1  14    46366.32    43818.56    674.07 o 
   7   1  14     2789.45     3063.14    245.73 o 
   9   1  14    40425.14    43666.70    474.22 o 
  11   1  14    19065.32    20353.67    297.51 o 
  13   1  14    11101.29    11655.95    338.25 o 
  15   1  14     3328.44     3616.34    182.50 o 
  17   1  14       52.56      132.42    178.17 o 
  19   1  14    14746.59    16135.78    464.70 o 
  21   1  14    14844.10    15048.16    376.71 o 
  23   1  14     3336.02     3250.96    185.03 o 
  25   1  14     2654.77     3967.24    628.26 o 
 -30   2  14     5391.48     5943.04    238.16 o 
 -28   2  14     7132.83     7467.35    262.87 o 
 -26   2  14    11650.51    11496.20    451.30 o 
 -24   2  14      130.60        7.23    220.90 o 
 -22   2  14    13931.36    14613.55    433.03 o 
 -20   2  14    31088.65    30227.99    894.43 o 
 -18   2  14    24463.31    26137.25    857.07 o 
 -16   2  14    43878.31    49920.10   2609.62 o 
 -14   2  14    12551.70    17832.33   1847.48 o 
 -12   2  14    10205.82    10897.84    465.28 o 
 -10   2  14     6955.50     7186.47    338.13 o 
  -8   2  14     6765.73     8503.66    421.64 o 
  -6   2  14    41258.39    38498.52    911.10 o 
  -4   2  14    64540.63    59905.72   2040.83 o 
  -2   2  14     1496.72     4488.09   1221.94 o 
   0   2  14    78802.88    82589.76   1667.52 o 
   2   2  14    12542.25    11208.70    300.84 o 
   4   2  14      228.31      335.04    134.13 o 
   6   2  14     5951.46     6216.54    414.64 o 
   8   2  14     2442.14     3354.49    187.93 o 
  10   2  14     7201.81     8057.74    328.08 o 
  12   2  14     2430.20     2536.76    218.79 o 
  14   2  14      375.00      129.13    200.80 o 
  16   2  14     9341.60    10186.49    610.92 o 
  18   2  14    26451.33    28269.75    898.91 o 
  20   2  14     7197.45     7390.74    229.68 o 
  22   2  14     4264.11     3932.66    249.92 o 
  24   2  14    14401.82    13654.87    569.56 o 
  26   2  14     9209.58     8578.18    653.18 o 
 -29   3  14      377.90      443.70    201.59 o 
 -27   3  14      121.90       65.59    165.58 o 
 -25   3  14     9977.02     9786.71    261.78 o 
 -23   3  14    17001.33    18440.63    547.50 o 
 -21   3  14     6149.99     6007.86    179.52 o 
 -19   3  14      752.26      886.97    200.59 o 
 -17   3  14     2251.20     1945.22    298.34 o 
 -15   3  14     6399.90     7574.67    536.12 o 
 -13   3  14   103597.95   111842.63   3061.85 o 
 -11   3  14    67709.64    71578.03   2288.24 o 
  -9   3  14    28075.09    28838.33    738.50 o 
  -7   3  14     5095.96     4781.01    272.80 o 
  -5   3  14      476.05      559.47    267.04 o 
  -3   3  14    11847.85    11339.90    249.19 o 
  -1   3  14    12659.32    10952.92    415.36 o 
   1   3  14     1805.90     1438.34    263.88 o 
   3   3  14    21385.87    19240.84    353.63 o 
   5   3  14    20861.11    21236.60    277.21 o 
   7   3  14       28.61     -307.41    357.58 o 
   9   3  14    31609.04    32655.28    754.07 o 
  11   3  14    32207.84    34354.40   1066.34 o 
  13   3  14    12717.81    13207.59    204.25 o 
  15   3  14    24534.10    26520.83    570.21 o 
  17   3  14     2535.27     2040.06    185.14 o 
  19   3  14    15366.14    16879.87    252.67 o 
  21   3  14    22124.23    22426.98    511.72 o 
  23   3  14     6162.50     5812.38    298.94 o 
  25   3  14     1409.93     1237.24    198.68 o 
 -28   4  14     8142.20     8336.26    462.92 o 
 -26   4  14     8933.76     8523.46    417.98 o 
 -24   4  14        5.66      -72.94    216.89 o 
 -22   4  14     7167.72     7862.62    287.89 o 
 -20   4  14     7724.45     8104.07    350.58 o 
 -18   4  14    15507.83    15886.83    573.78 o 
 -16   4  14    36094.79    38699.14    679.08 o 
 -14   4  14    23214.87    26227.20    862.78 o 
 -12   4  14    12083.43    12602.51    275.33 o 
 -10   4  14    41671.82    42664.84    696.36 o 
  -8   4  14    13899.23    14954.21    323.06 o 
  -6   4  14    24965.38    24515.92    383.70 o 
  -4   4  14    51689.47    47564.27    673.08 o 
  -2   4  14      452.19      503.03    154.73 o 
   0   4  14    29522.65    28463.24    342.47 o 
   2   4  14    15627.05    14870.00    551.10 o 
   4   4  14      366.01      201.70    231.15 o 
   6   4  14      387.26      429.32    267.31 o 
   8   4  14     6052.82     6530.21    203.42 o 
  10   4  14       22.62      -67.65    192.85 o 
  12   4  14     5980.43     6281.91    195.32 o 
  14   4  14     2944.62     2873.08    198.25 o 
  16   4  14     6329.94     7848.88    352.18 o 
  18   4  14    25813.04    28008.72    871.98 o 
  20   4  14      326.80      153.97    190.10 o 
  22   4  14     3973.01     4493.42    216.74 o 
  24   4  14     3084.28     2995.52    244.48 o 
  26   4  14     3680.38     3625.61    237.66 o 
 -29   5  14      694.23      614.99    243.90 o 
 -27   5  14       32.21     -160.23    207.02 o 
 -25   5  14     7097.00     7124.08    306.85 o 
 -23   5  14    20969.06    21190.83    614.79 o 
 -21   5  14     4304.00     4588.23    244.74 o 
 -19   5  14     2641.20     2860.48    167.73 o 
 -17   5  14      334.55      236.66    206.53 o 
 -15   5  14     2061.24     4376.31    413.33 o 
 -13   5  14    29876.86    32813.46   1094.81 o 
 -11   5  14    31614.93    32056.79    348.90 o 
  -9   5  14    21731.06    26967.38   1775.52 o 
  -7   5  14    12417.45    14437.89    250.58 o 
  -5   5  14     3882.22     4567.03    279.17 o 
  -3   5  14    16278.59    14814.04    398.11 o 
  -1   5  14     5712.00     5580.49    612.24 o 
   1   5  14      767.78      772.46    155.43 o 
   3   5  14     3358.21     3158.45    236.33 o 
   5   5  14     5293.64     5857.38    202.82 o 
   7   5  14      249.99      -29.27    199.91 o 
   9   5  14      721.06      782.90    181.12 o 
  11   5  14     4867.69     5136.21    209.78 o 
  13   5  14    10090.55     9771.32    215.91 o 
  15   5  14    20793.80    19948.16    485.60 o 
  17   5  14      697.47      732.23    171.48 o 
  19   5  14    32955.38    33508.55    655.62 o 
  21   5  14    21111.23    22312.64    587.07 o 
  23   5  14     6705.34     7109.02    191.40 o 
  25   5  14     6194.50     5435.89    214.24 o 
 -28   6  14     1141.42     1571.81    286.05 o 
 -26   6  14     2827.76     2976.57    177.31 o 
 -24   6  14      104.32       76.96    192.71 o 
 -22   6  14     7252.22     7904.17    223.53 o 
 -20   6  14     6134.26     6293.65    283.35 o 
 -18   6  14    11309.63    10986.09    200.24 o 
 -16   6  14    30538.07    32382.50    745.02 o 
 -14   6  14    19175.25    20684.56    659.64 o 
 -12   6  14     6490.78     7447.77    565.96 o 
 -10   6  14    20994.73    22108.69    539.54 o 
  -8   6  14    15830.02    17256.86    403.10 o 
  -6   6  14    16047.37    16525.52    468.00 o 
  -4   6  14    16698.71    17249.32    288.53 o 
  -2   6  14    12185.21    12229.47    524.01 o 
   0   6  14     5140.33     7480.60   1019.31 o 
   2   6  14     2582.65     2311.76    178.70 o 
   4   6  14     2088.97     1921.74    187.53 o 
   6   6  14     1814.22     1900.21    185.69 o 
   8   6  14     8646.66     9017.73    203.21 o 
  10   6  14     1038.24      846.81    217.26 o 
  12   6  14    15288.47    14248.53    225.97 o 
  14   6  14     6509.30     7046.54    205.66 o 
  16   6  14     2568.58     3058.65    233.43 o 
  18   6  14     7598.75     7433.54    246.73 o 
  20   6  14      370.60      819.95    181.60 o 
  22   6  14     2886.82     2869.41    202.57 o 
  24   6  14      889.72      840.64    259.57 o 
 -27   7  14      521.36      570.27    275.16 o 
 -25   7  14    11739.49    10400.79    502.08 o 
 -23   7  14    29218.46    29947.77    662.64 o 
 -21   7  14    14879.51    14899.72    396.00 o 
 -19   7  14     5314.79     4743.91    263.44 o 
 -17   7  14     1989.32     1586.27    153.52 o 
 -15   7  14     1000.17     2183.74    198.46 o 
 -13   7  14    26446.14    25897.71    595.60 o 
 -11   7  14    34327.07    34839.64    810.58 o 
  -9   7  14    22851.58    24332.89    677.89 o 
  -7   7  14    19524.47    20272.67    527.30 o 
  -5   7  14     2955.31     3168.67    213.63 o 
  -3   7  14    24357.67    23962.05    831.17 o 
  -1   7  14    33040.50    34782.19    962.01 o 
   1   7  14     1268.96     7033.32   1679.35 o 
   3   7  14      222.45      176.14    200.23 o 
   5   7  14      257.36      187.46    194.86 o 
   7   7  14       17.06       -0.36    176.67 o 
   9   7  14     6813.04     7283.95    195.03 o 
  11   7  14     4417.86     4154.97    173.27 o 
  13   7  14     4257.93     4419.24    194.24 o 
  15   7  14    14477.78    14843.74    195.14 o 
  17   7  14     1685.41     1268.13    234.47 o 
  19   7  14     8156.30     8562.24    400.79 o 
  21   7  14    20299.90    19731.44    739.77 o 
  23   7  14    12453.88    11834.97    227.54 o 
  25   7  14     6621.24     6479.85    205.48 o 
 -26   8  14     3925.39     3830.03    234.06 o 
 -24   8  14      673.53      592.84    211.50 o 
 -22   8  14     7398.97     7633.27    425.14 o 
 -20   8  14    16822.45    17931.91    367.40 o 
 -18   8  14    24181.16    22658.92    372.52 o 
 -16   8  14    26321.01    26063.50    694.33 o 
 -14   8  14     8952.05     9404.63    318.23 o 
 -12   8  14     4790.40     4990.93    246.34 o 
 -10   8  14    33190.58    33574.93   1006.01 o 
  -8   8  14    20266.64    20526.40    677.12 o 
  -6   8  14    38028.34    41205.43   1179.25 o 
  -4   8  14    14644.82    15419.11    494.22 o 
  -2   8  14      275.98      169.13    196.83 o 
   0   8  14     5657.52     5926.52    216.44 o 
   2   8  14       10.80     -220.13    247.61 o 
   4   8  14     7583.06     8459.26    199.41 o 
   6   8  14    24633.55    26985.64    420.46 o 
   8   8  14    15212.36    13978.50    432.85 o 
  10   8  14      414.11       -0.20    170.31 o 
  12   8  14     5218.61     5069.75    195.61 o 
  14   8  14     1749.70     1687.46    159.09 o 
  16   8  14    14316.19    15620.99    501.48 o 
  18   8  14    10544.75    10021.62    201.69 o 
  20   8  14      137.07      -64.65    164.00 o 
  22   8  14     4804.31     4682.02    342.43 o 
  24   8  14     1414.20     1515.97    272.34 o 
 -27   9  14      671.96      505.64    242.62 o 
 -25   9  14    14973.68    14710.80    390.94 o 
 -23   9  14    21862.69    21725.07    404.26 o 
 -21   9  14     4127.50     3865.38    229.24 o 
 -19   9  14     2908.63     3317.28    190.70 o 
 -17   9  14     2970.05     2469.97    192.07 o 
 -15   9  14     1312.03     3279.40    204.91 o 
 -13   9  14    21282.80    22879.43   1788.86 o 
 -11   9  14    32039.34    30358.47   1250.07 o 
  -9   9  14     7304.08     9806.59    227.53 o 
  -7   9  14    38317.39    40062.02    765.71 o 
  -5   9  14     9909.97     9073.18    443.08 o 
  -3   9  14    14913.92    15603.47    218.47 o 
  -1   9  14    43320.67    46478.74   1118.25 o 
   1   9  14     9816.98    17254.84   1957.02 o 
   3   9  14       65.00     -171.30    194.76 o 
   5   9  14     3989.46     4230.10    161.48 o 
   7   9  14     1100.93      941.67    192.22 o 
   9   9  14       51.70     -182.61    182.61 o 
  11   9  14      831.52      636.21    163.46 o 
  13   9  14    15276.90    14637.78    460.38 o 
  15   9  14    28529.72    28727.04    508.66 o 
  17   9  14     9128.85     8611.26    288.67 o 
  19   9  14     4399.12     4871.84    203.30 o 
  21   9  14    16493.42    15514.05    452.14 o 
  23   9  14     6935.50     6428.99    274.76 o 
 -26  10  14     3457.43     3435.06    199.15 o 
 -24  10  14      652.78      478.83    196.36 o 
 -22  10  14     4380.70     4441.45    248.45 o 
 -20  10  14    11800.91    11543.01    362.17 o 
 -18  10  14    24673.32    24471.80    486.27 o 
 -16  10  14    26068.36    25037.44   1008.39 o 
 -14  10  14     7122.81     6612.24    192.83 o 
 -12  10  14       55.48      760.66    431.38 o 
 -10  10  14    31334.95    30680.00    787.62 o 
  -8  10  14    18454.06    20865.63    368.29 o 
  -6  10  14     4134.42     4467.87    223.52 o 
  -4  10  14     3177.18     3323.52    217.54 o 
  -2  10  14      803.39      895.76    192.02 o 
   0  10  14     3513.29     3725.60    200.85 o 
   2  10  14      178.63     -211.02    211.02 o 
   4  10  14     9570.75    10652.67    249.73 o 
   6  10  14    32638.87    34442.38   1238.88 o 
   8  10  14     6223.24     5515.24    437.62 o 
  10  10  14     2376.53     2960.88    180.19 o 
  12  10  14     3240.20     3127.81    196.54 o 
  14  10  14      357.56      303.09    204.40 o 
  16  10  14     5205.85     5997.01    216.45 o 
  18  10  14     8292.47     8152.49    209.54 o 
  20  10  14        1.40     -178.25    178.25 o 
  22  10  14     5371.99     4684.19    245.08 o 
 -25  11  14    11384.53     9704.37    325.43 o 
 -23  11  14    16469.33    16822.91    426.10 o 
 -21  11  14     3210.34     3357.96    180.15 o 
 -19  11  14      773.41      820.25    187.36 o 
 -17  11  14       58.42      164.29    197.76 o 
 -15  11  14     5023.12     6938.55    525.20 o 
 -13  11  14    14409.73    13641.71    779.57 o 
 -11  11  14     9390.81     8976.02    440.94 o 
  -9  11  14     3509.38     3954.15    158.01 o 
  -7  11  14     6773.66     9304.33    408.71 o 
  -5  11  14     3852.37     3121.05    233.63 o 
  -3  11  14    23167.93    24984.45    502.28 o 
  -1  11  14    40333.62    41694.10   1653.54 o 
   1  11  14     5085.81    13058.29   2092.38 o 
   3  11  14     1293.60      897.89    181.44 o 
   5  11  14      997.94      958.18    200.17 o 
   7  11  14      695.33      495.15    176.12 o 
   9  11  14     5340.45     4782.36    156.83 o 
  11  11  14     3425.26     3241.43    176.28 o 
  13  11  14     1922.32     1792.55    205.42 o 
  15  11  14     9427.55     9333.87    249.13 o 
  17  11  14     5315.13     4956.44    246.21 o 
  19  11  14     5571.61     5392.80    201.94 o 
  21  11  14    21540.78    21392.55    279.04 o 
 -24  12  14       16.13      181.06    217.94 o 
 -22  12  14     2560.00     2183.93    198.25 o 
 -20  12  14     3696.03     3480.54    191.35 o 
 -18  12  14     7412.72     7307.60    255.07 o 
 -16  12  14    15026.57    14755.26    654.50 o 
 -14  12  14     4768.85     4592.50    305.32 o 
 -12  12  14      637.69      271.88    174.86 o 
 -10  12  14     3000.98     2911.20    158.26 o 
  -8  12  14     5609.59     5625.48    134.25 o 
  -6  12  14     7923.84     9216.94    262.18 o 
  -4  12  14     5979.57     5539.24    210.94 o 
  -2  12  14      158.73      241.95    152.39 o 
   0  12  14     3572.60     4148.06    206.55 o 
   2  12  14     1250.72     1051.73    163.92 o 
   4  12  14      112.31      156.11    170.76 o 
   6  12  14     5774.02     6138.73    273.27 o 
   8  12  14     2015.74     1787.83    268.17 o 
  10  12  14      601.03      223.72    310.28 o 
  12  12  14      631.67      890.52    192.12 o 
  14  12  14        5.31      -17.44    232.93 o 
  16  12  14     3263.48     2752.95    236.54 o 
  18  12  14     2987.50     2979.04    313.18 o 
  20  12  14      111.59      -13.72    225.12 o 
 -23  13  14     7568.17     6887.64    427.06 o 
 -21  13  14     2659.08     2450.13    228.01 o 
 -19  13  14     1658.38     1475.69    155.70 o 
 -17  13  14     1376.34     1188.03    171.13 o 
 -15  13  14     2103.98     3327.91    183.50 o 
 -13  13  14    16910.79    16796.43    840.77 o 
 -11  13  14     6915.94     6458.96    210.39 o 
  -9  13  14        4.85      -56.93    126.14 o 
  -5  13  14      406.32      390.32    544.70 o 
  -3  13  14     1999.11     2044.00    138.18 o 
  -1  13  14    19495.88    18913.59    543.78 o 
   1  13  14     1985.36     5506.69    612.69 o 
   3  13  14     2485.66     2490.99    245.88 o 
   5  13  14     4731.78     4616.61    383.20 o 
   7  13  14      890.38      888.84    212.29 o 
   9  13  14    12719.97    12810.60    695.36 o 
  11  13  14     6184.14     6485.58    180.29 o 
  13  13  14     1119.71     1070.70    157.16 o 
  15  13  14     3873.26     4625.15    259.24 o 
  17  13  14      568.56      764.74    180.72 o 
  19  13  14     6180.82     5789.57    202.68 o 
 -20  14  14     8486.48     7794.36    456.85 o 
 -18  14  14     3697.56     3190.30    184.36 o 
 -16  14  14     7536.97     7729.55    348.17 o 
 -14  14  14     3976.68     4184.98    275.13 o 
 -12  14  14     2482.28     2818.37    238.51 o 
 -10  14  14     9861.98    10005.51    347.66 o 
  -8  14  14     9246.44    10254.95    204.04 o 
  -6  14  14    26027.98    28460.63    755.98 o 
  -4  14  14    17646.96    18061.29    474.86 o 
  -2  14  14     2518.45     5013.52    882.29 o 
   0  14  14     6622.32     6992.18    367.41 o 
   2  14  14     3702.25     3571.99    281.77 o 
   4  14  14     1395.07     1357.67    187.85 o 
   6  14  14     3189.67     3122.12    208.90 o 
   8  14  14     1773.12     1868.75    202.54 o 
  10  14  14      142.05      -23.74    194.67 o 
  12  14  14       57.85      196.52    162.67 o 
  14  14  14      874.23     1036.52    171.11 o 
  16  14  14     7983.99     8135.67    216.39 o 
  18  14  14     7720.76     7167.12    240.20 o 
 -19  15  14      981.76      780.63    218.57 o 
 -17  15  14     1299.79     1108.77    225.21 o 
 -15  15  14     1952.93     1931.22    158.08 o 
 -13  15  14    16602.71    16438.87    719.38 o 
 -11  15  14    12615.62    11929.69    401.38 o 
  -9  15  14     5229.64     6165.36    340.56 o 
  -7  15  14     3043.69     7773.98    333.52 o 
  -5  15  14      483.08      161.65    190.21 o 
  -3  15  14    10247.90    11096.18    226.75 o 
  -1  15  14     9028.92    11783.25    803.32 o 
   1  15  14     2853.59     3412.97    336.77 o 
   3  15  14     5978.01     5719.65    606.41 o 
   5  15  14     8395.82     7171.66    180.59 o 
   7  15  14       52.90     -189.38    189.38 o 
   9  15  14    11691.89    11772.02    722.30 o 
  11  15  14     6008.62     5976.24    370.68 o 
  13  15  14     5931.78     5177.75    312.42 o 
  15  15  14     2199.10     1755.92    227.79 o 
  17  15  14       86.84     -103.70    163.50 o 
 -18  16  14     3223.75     2876.62    326.74 o 
 -16  16  14     5186.14     5303.30    381.86 o 
 -14  16  14     7579.79     7752.74    304.40 o 
 -12  16  14       22.16        1.96    150.21 o 
 -10  16  14     2748.36     2866.96    202.72 o 
  -8  16  14     4280.82     4243.92    172.60 o 
  -6  16  14     8780.79     9725.83    325.10 o 
  -4  16  14     9597.63     9487.02    203.28 o 
  -2  16  14       12.83     1738.15    569.32 o 
   0  16  14     3463.43     3344.66    149.89 o 
   2  16  14     3894.60     4108.68    296.21 o 
   4  16  14     1879.92     2077.63    164.51 o 
   6  16  14     6133.62     5601.12    195.28 o 
   8  16  14     3871.26     3320.15    227.20 o 
  10  16  14     1121.65      390.17    183.35 o 
  12  16  14     1088.41      727.78    240.66 o 
  14  16  14     1425.58     1375.23    192.20 o 
 -15  17  14     2540.89     1835.62    212.83 o 
 -13  17  14    19880.98    20342.05    833.14 o 
 -11  17  14    12141.12    12419.13    592.28 o 
  -9  17  14     2934.40     3659.88    154.85 o 
  -7  17  14      807.15     2610.31    321.33 o 
  -5  17  14      651.93      685.17    202.13 o 
  -3  17  14     8845.92     8318.89    195.50 o 
  -1  17  14     6781.80     8052.35    445.29 o 
   1  17  14     3835.59     3388.70    200.83 o 
   3  17  14     1580.14     1490.16    159.21 o 
   5  17  14      891.82      962.40    144.77 o 
   7  17  14      957.30      768.98    165.95 o 
   9  17  14     6551.55     6757.33    570.20 o 
  11  17  14     4367.19     4214.21    216.82 o 
  13  17  14     1444.24     1778.49    268.75 o 
 -12  18  14       70.14      -66.93    191.21 o 
 -10  18  14     1791.01     1644.15    187.47 o 
  -8  18  14      938.53     1067.22    250.63 o 
  -6  18  14     5284.95     6231.51    370.87 o 
  -4  18  14     8340.19     8458.35    348.22 o 
  -2  18  14     1120.51     3052.15    808.04 o 
   0  18  14     2645.51     3472.73    233.96 o 
   2  18  14     7420.49     6996.21    219.17 o 
   4  18  14     4334.65     4052.50    200.30 o 
   6  18  14     3318.58     2832.69    198.06 o 
   8  18  14      828.48      526.53    190.45 o 
  10  18  14        3.74      -69.46    200.26 o 
  -9  19  14      741.26     1112.89    190.43 o 
  -7  19  14       60.87     1824.22    362.09 o 
  -5  19  14     1121.53     1186.17    205.12 o 
  -3  19  14     6369.53     6662.55    438.37 o 
  -1  19  14     7492.64     8177.70    286.07 o 
   1  19  14     3145.85     3450.95    351.56 o 
   3  19  14     3199.51     3533.53    354.18 o 
   5  19  14     2022.77     1652.79    200.49 o 
   7  19  14     1230.84     1160.72    249.92 o 
 -29   1  15       95.81      231.01    222.78 o 
 -27   1  15       13.76      183.18    175.39 o 
 -25   1  15        0.27     -147.01    213.34 o 
 -23   1  15      120.59      495.99    207.54 o 
 -21   1  15      897.10      743.66    207.79 o 
 -19   1  15      220.07        1.84    208.89 o 
 -17   1  15       15.82      -95.44    230.18 o 
 -15   1  15      157.62      178.44    235.44 o 
 -13   1  15       82.11      154.59    241.14 o 
 -11   1  15     4660.82     5198.48    320.10 o 
  -9   1  15     1338.27    39264.07   7243.96 o 
  -7   1  15     6569.91     6686.41    707.12 o 
  -1   1  15      745.75      764.07    157.99 o 
   1   1  15      640.86      570.93    160.15 o 
   3   1  15     4780.04     5000.64    308.20 o 
   5   1  15      729.16      123.87    429.70 o 
   7   1  15     4729.55     4963.12    446.47 o 
   9   1  15      285.08       92.69    188.29 o 
  11   1  15     5087.98     5518.15    438.81 o 
  13   1  15     6930.47     7201.38    196.98 o 
  15   1  15       55.07       46.17    155.37 o 
  17   1  15       52.97     -160.29    160.29 o 
  19   1  15      544.63      386.57    194.56 o 
  21   1  15       15.82      -65.39    180.37 o 
  23   1  15      108.36     -115.77    174.48 o 
  25   1  15      109.46        7.19    256.26 o 
 -28   2  15     1023.09     1152.14    221.33 o 
 -26   2  15     1608.03     1754.56    194.59 o 
 -24   2  15      436.80      311.90    218.50 o 
 -22   2  15        0.94     1475.06    528.97 o 
 -20   2  15        0.14     -236.24    236.24 o 
 -18   2  15      170.39      168.48    211.04 o 
 -16   2  15      775.94     1493.18    241.21 o 
 -14   2  15      950.01     2113.79    276.12 o 
 -12   2  15      187.66      181.83    266.09 o 
 -10   2  15     3578.11     3767.97    368.07 o 
  -6   2  15     6523.05     9651.38    729.49 o 
  -4   2  15    14590.42    13197.27    844.13 o 
  -2   2  15    14122.42    13664.31    466.42 o 
   0   2  15     3439.32     3275.58    189.89 o 
   2   2  15      124.91      176.30    157.19 o 
   4   2  15    15729.01    15400.55    261.41 o 
   6   2  15      390.46      308.98    233.16 o 
   8   2  15      105.33      214.56    228.11 o 
  10   2  15      600.80      164.91    175.54 o 
  12   2  15     2935.35     2697.48    192.09 o 
  14   2  15        1.84       40.98    171.51 o 
  16   2  15      280.81      409.85    164.26 o 
  18   2  15     4155.73     4825.91    185.97 o 
  20   2  15     1821.93     1991.76    175.66 o 
  22   2  15       42.16      213.69    224.99 o 
  24   2  15       64.26      126.67    233.81 o 
  26   2  15        4.95      675.36    223.39 o 
 -29   3  15      713.87      812.63    275.79 o 
 -27   3  15      505.73      713.13    208.92 o 
 -25   3  15      541.25      701.52    212.23 o 
 -23   3  15      476.41      548.42    221.75 o 
 -21   3  15      115.55      356.00    232.43 o 
 -19   3  15      600.75      557.99    175.50 o 
 -17   3  15      422.65      435.33    206.57 o 
 -15   3  15     2635.22     2801.57    246.23 o 
 -13   3  15      611.78      726.49    273.32 o 
 -11   3  15     1921.08     6279.97   2377.14 o 
  -9   3  15      643.49    11196.38   4799.23 o 
  -7   3  15      426.61     5829.52   3488.59 o 
  -5   3  15       32.26      161.73    331.55 o 
  -3   3  15     1209.67     1249.49    186.47 o 
  -1   3  15      136.63       79.00    140.68 o 
   1   3  15     2268.94     2313.50    210.01 o 
   3   3  15     7872.07     9450.58    263.93 o 
   5   3  15    12258.69    12108.83    263.60 o 
   7   3  15     7549.37     7962.84    212.05 o 
   9   3  15      151.38      -22.83    202.06 o 
  11   3  15     2471.89     2657.11    165.62 o 
  13   3  15    12642.79    12092.34    316.91 o 
  15   3  15        0.25     -127.17    153.45 o 
  17   3  15      117.31      198.03    177.11 o 
  19   3  15     3325.90     3142.60    220.51 o 
  21   3  15      353.43      469.10    181.68 o 
  23   3  15      970.12     1170.17    172.86 o 
  25   3  15      266.89      206.63    311.97 o 
 -28   4  15     1102.04     1143.88    224.51 o 
 -26   4  15      473.56      386.40    205.72 o 
 -24   4  15      477.74      532.97    262.05 o 
 -22   4  15     4652.43     7137.37    632.25 o 
 -20   4  15     1366.76     2388.31    695.61 o 
 -18   4  15     2942.45     2798.57    207.29 o 
 -16   4  15     1987.16     2081.00    224.04 o 
 -14   4  15     3545.54     3616.12    206.08 o 
 -12   4  15      560.34      427.48    239.24 o 
 -10   4  15     2704.34     2863.12    261.89 o 
  -8   4  15     2154.06     8997.57   2573.75 o 
  -6   4  15      375.95     1636.30    720.93 o 
  -4   4  15     3052.98     2936.17    280.26 o 
  -2   4  15      158.56      160.08    218.92 o 
   0   4  15     3824.31     3779.29    244.51 o 
   2   4  15     8825.08     8816.44    278.96 o 
   4   4  15    12269.00    13606.19    266.51 o 
   6   4  15       53.42     -202.31    202.35 o 
   8   4  15     1290.66     1393.36    202.03 o 
  10   4  15      246.65     1433.35   1081.30 o 
  12   4  15     1007.24     1934.63    910.92 o 
  14   4  15     2042.02     1919.62    174.33 o 
  16   4  15     3566.47     3287.16    184.04 o 
  18   4  15     1051.73     1278.07    195.46 o 
  20   4  15      182.75      407.36    216.26 o 
  22   4  15      369.37      701.04    191.78 o 
  24   4  15       52.42      236.14    192.22 o 
 -27   5  15       81.79      128.49    249.32 o 
 -25   5  15      386.64      235.77    208.34 o 
 -23   5  15      995.44     1364.34    221.07 o 
 -21   5  15     1009.24     1135.07    229.11 o 
 -19   5  15      399.68      415.92    154.97 o 
 -17   5  15     8251.87     8626.06    230.89 o 
 -15   5  15      989.53     1434.41    189.10 o 
 -13   5  15       49.57      235.64    223.18 o 
 -11   5  15      377.65     -354.41    392.62 o 
  -9   5  15     5557.79     9289.56   1590.69 o 
  -7   5  15    10247.84    14596.87   1246.75 o 
  -5   5  15      378.04      275.61    244.30 o 
  -3   5  15      479.23      472.19    215.05 o 
  -1   5  15      161.49       86.94    230.38 o 
   1   5  15    11875.17    12884.47    275.69 o 
   3   5  15      316.85      283.50    223.42 o 
   5   5  15     7090.07     7205.96    220.25 o 
   7   5  15      514.59     -186.77    248.88 o 
   9   5  15    10054.36    10170.23    225.62 o 
  11   5  15    17380.36    16503.09    276.25 o 
  13   5  15     2454.23     2333.58    221.85 o 
  15   5  15      970.51      975.59    141.30 o 
  17   5  15     4362.57     4878.85    222.64 o 
  19   5  15      210.95      672.58    202.72 o 
  21   5  15       31.63      -15.85    163.49 o 
  23   5  15      186.53      416.79    278.64 o 
  25   5  15        0.73     -212.48    331.07 o 
 -28   6  15       20.88      -77.84    217.99 o 
 -26   6  15      302.04      175.62    252.36 o 
 -24   6  15      300.48      166.04    209.99 o 
 -22   6  15     1073.30     4337.63    286.01 o 
 -20   6  15      828.35     3250.41    618.26 o 
 -18   6  15     1789.40     1609.11    194.99 o 
 -16   6  15      287.12      303.89    184.20 o 
 -14   6  15     2499.47     3225.36    220.90 o 
 -12   6  15       66.46        7.58    222.82 o 
 -10   6  15     2435.05     2564.39    236.57 o 
  -8   6  15      178.73     1626.19    358.53 o 
  -6   6  15    19188.53    21625.84    514.15 o 
  -4   6  15     2580.68     2898.13    216.61 o 
  -2   6  15     3784.56     4375.96    237.23 o 
   0   6  15    10969.77    11826.68    595.77 o 
   2   6  15     2457.21     2250.40    206.19 o 
   4   6  15     7832.63     8525.19    205.85 o 
   6   6  15      251.83      -23.56    194.38 o 
   8   6  15     1521.46     1312.93    220.30 o 
  10   6  15     4048.60     5741.04   1231.15 o 
  12   6  15       29.72      -96.98    156.77 o 
  14   6  15       19.70       98.09    193.06 o 
  16   6  15      788.90      766.26    197.62 o 
  18   6  15        3.48      -68.35    183.73 o 
  20   6  15      101.93     -218.84    218.84 o 
  22   6  15        3.18     -201.25    201.25 o 
  24   6  15      407.91      723.61    205.02 o 
 -27   7  15      143.95      313.63    220.12 o 
 -25   7  15       66.21       70.77    172.85 o 
 -23   7  15      279.61      506.76    192.34 o 
 -21   7  15       38.79        7.02    200.10 o 
 -19   7  15      267.67       47.21    235.15 o 
 -17   7  15      560.24      684.80    170.01 o 
 -15   7  15      657.52      711.26    178.38 o 
 -13   7  15     1185.90      963.08    207.56 o 
 -11   7  15      246.80     -661.62    661.62 o 
  -9   7  15     4510.81    12491.71   2896.58 o 
  -7   7  15     5080.97    10160.55   1750.97 o 
  -5   7  15      492.10      626.47    210.28 o 
  -3   7  15     2322.31     2521.12    208.43 o 
  -1   7  15     6664.10     6810.40    220.64 o 
   1   7  15     5662.16     5736.31    312.16 o 
   3   7  15     1167.72     1331.51    169.76 o 
   5   7  15      704.69      678.40    179.02 o 
   7   7  15       65.31    -1060.35   1060.35 o 
   9   7  15     7758.45     7190.10    307.45 o 
  11   7  15    10118.54     9592.59    193.59 o 
  13   7  15      519.02      270.03    179.94 o 
  15   7  15       20.79      173.77    226.23 o 
  17   7  15      359.74      176.01    190.27 o 
  19   7  15      215.48      395.31    177.19 o 
  21   7  15      123.54      -77.34    191.02 o 
  23   7  15       61.66      256.88    355.10 o 
 -26   8  15      644.85      545.60    207.50 o 
 -24   8  15       25.76       44.29    182.15 o 
 -22   8  15     1604.66     4178.69    382.85 o 
 -20   8  15     6316.80     7477.59    802.01 o 
 -18   8  15     1545.18     1815.94    211.47 o 
 -16   8  15      594.92      524.17    166.43 o 
 -14   8  15     2807.41     3518.94    205.87 o 
 -12   8  15     1712.21     1767.85    208.03 o 
 -10   8  15     4079.49     4412.33    225.11 o 
  -8   8  15     4813.37    11097.94   2125.76 o 
  -6   8  15     5712.18     7849.20    735.90 o 
  -4   8  15    16281.21    16315.64    424.01 o 
  -2   8  15     1395.29     1391.48    197.74 o 
   0   8  15      101.68      517.73    270.64 o 
   2   8  15    11703.96    11953.95    519.42 o 
   4   8  15    42994.74    44584.17   1165.46 o 
   6   8  15    13252.90    13880.10    255.24 o 
   8   8  15     2410.23     2168.24    178.93 o 
  10   8  15    11134.99    10279.76    198.35 o 
  12   8  15      980.35     1100.30    183.95 o 
  14   8  15      916.83     1245.19    213.87 o 
  16   8  15     2242.44     2462.49    210.28 o 
  18   8  15     2450.40     2344.30    262.43 o 
  20   8  15       41.15      226.51    190.90 o 
  22   8  15     1895.02     1941.01    215.44 o 
 -25   9  15      609.77      584.81    252.45 o 
 -23   9  15      123.95      -36.49    158.74 o 
 -21   9  15      167.85       96.50    191.83 o 
 -19   9  15      283.16       10.45    182.41 o 
 -17   9  15      695.00      805.31    226.29 o 
 -15   9  15       75.28      442.24    182.58 o 
 -13   9  15      835.81      993.09    171.99 o 
 -11   9  15     6019.57     5138.02    237.23 o 
  -9   9  15    10454.53    14351.25   1611.34 o 
  -7   9  15     1888.04     3480.14    575.91 o 
  -5   9  15      196.94     -480.67    515.95 o 
  -3   9  15     1237.47     1132.70    175.32 o 
  -1   9  15      120.27      188.83    172.56 o 
   1   9  15      775.90      860.70    173.79 o 
   3   9  15     1397.27     1738.81    229.69 o 
   5   9  15     1851.44     1790.60    177.17 o 
   7   9  15       51.02     -619.09    619.09 o 
   9   9  15     1487.67     2526.23    496.47 o 
  11   9  15     1719.12     1868.51    148.36 o 
  13   9  15      393.77      221.01    241.45 o 
  15   9  15      716.63      394.88    221.23 o 
  17   9  15        2.50     -131.19    180.84 o 
  19   9  15      236.78      179.58    200.53 o 
  21   9  15        8.80     -102.58    210.22 o 
  23   9  15       59.17     -108.82    203.55 o 
 -24  10  15       58.01      125.47    190.92 o 
 -22  10  15     2874.66     4193.82    344.22 o 
 -20  10  15     2148.97     2396.50    529.34 o 
 -18  10  15     1167.93     1133.88    218.04 o 
 -16  10  15     2445.58     2632.87    229.87 o 
 -14  10  15     1665.42     1794.28    157.70 o 
 -12  10  15     2860.08     3073.78    195.32 o 
 -10  10  15     1151.24     1130.62    156.66 o 
  -8  10  15      973.45     8941.80   2137.34 o 
  -6  10  15     2254.35     4218.46    683.78 o 
  -4  10  15     1139.79     1089.85    159.41 o 
  -2  10  15     2516.76     2392.68    194.93 o 
   0  10  15     3145.84     3165.20    216.89 o 
   2  10  15     3317.43     3231.86    179.02 o 
   4  10  15     7261.97     7726.26    310.71 o 
   6  10  15    16478.43    18244.66    439.16 o 
   8  10  15     2444.23     2847.20    153.81 o 
  10  10  15      281.29     1170.57    330.08 o 
  12  10  15     3694.12     4843.81    272.47 o 
  14  10  15    11454.64    11332.76    315.47 o 
  16  10  15     4014.28     4206.44    219.56 o 
  18  10  15      762.13     1067.69    173.60 o 
  20  10  15      264.14      318.59    196.72 o 
  22  10  15     2338.72     2720.77    230.30 o 
 -23  11  15        0.22       12.45    205.16 o 
 -21  11  15       99.80      224.29    205.34 o 
 -19  11  15      851.01     1040.05    213.09 o 
 -17  11  15     6378.83     5675.89    193.23 o 
 -15  11  15     2756.36     2363.94    188.11 o 
 -13  11  15     1266.39     1402.06    188.43 o 
 -11  11  15     3200.73     2922.19    513.45 o 
  -9  11  15     3237.66     4278.50    495.67 o 
  -7  11  15     1280.52     1447.60    173.81 o 
  -5  11  15       10.24     -197.79    197.79 o 
  -3  11  15     1308.65     1596.66    164.89 o 
  -1  11  15     3552.88     3449.14    214.67 o 
   1  11  15        5.87      -66.02    198.11 o 
   3  11  15     1809.75     1692.66    153.33 o 
   5  11  15      778.84      515.83    177.45 o 
   7  11  15      872.17      502.50    167.27 o 
   9  11  15      493.73      443.21    170.86 o 
  11  11  15     2017.34     2507.81    191.18 o 
  13  11  15     1698.11     1935.67    281.94 o 
  15  11  15      321.68      204.87    180.49 o 
  17  11  15        0.93       75.86    173.75 o 
  19  11  15       18.80      -32.08    212.70 o 
  21  11  15      168.92      528.99    205.11 o 
 -22  12  15     2289.21     4424.36    501.75 o 
 -20  12  15     1950.93     1586.98    261.87 o 
 -18  12  15      168.67      299.66    183.96 o 
 -16  12  15        1.26      485.54    174.14 o 
 -14  12  15     3330.51     3305.35    251.04 o 
 -12  12  15     4593.94     4992.50    208.34 o 
 -10  12  15    15868.02    15610.42    263.02 o 
  -8  12  15     5804.36     6139.53    163.67 o 
  -6  12  15       68.92       52.28    334.21 o 
  -4  12  15      155.78      -37.76    143.66 o 
  -2  12  15       46.51       64.75    154.98 o 
   0  12  15     2185.72     1840.27    175.10 o 
   2  12  15     1152.39     1074.31    155.95 o 
   4  12  15     6819.65     6978.97    364.52 o 
   6  12  15     9418.81     9839.00    259.19 o 
   8  12  15     2488.37     2548.10    263.95 o 
  10  12  15      885.26     1544.35    289.37 o 
  12  12  15      780.48      873.71    158.42 o 
  14  12  15    11303.04    11817.02    473.50 o 
  16  12  15     8776.72     8112.11    227.93 o 
  18  12  15     1146.32     1410.87    228.83 o 
  20  12  15     1065.21     1312.17    282.95 o 
 -21  13  15      304.58      295.48    216.22 o 
 -19  13  15     2294.08     1572.98    217.59 o 
 -17  13  15     2899.89     2586.60    211.57 o 
 -15  13  15      551.53      670.37    169.46 o 
 -13  13  15     5898.39     5483.17    251.84 o 
 -11  13  15     4284.49     4033.21    616.26 o 
  -9  13  15      272.63      953.73    375.34 o 
  -7  13  15       17.23      -90.77    231.19 o 
  -5  13  15     2105.22     1964.50    153.31 o 
  -3  13  15      331.80      253.36    139.12 o 
  -1  13  15      447.78      601.33    149.30 o 
   1  13  15     1758.09     1756.84    167.51 o 
   3  13  15        3.16     -164.13    164.13 o 
   5  13  15       25.18      283.86    453.49 o 
   7  13  15     4945.53     4553.99    451.94 o 
   9  13  15     1526.11     1313.23    211.56 o 
  11  13  15        1.45      164.99    180.07 o 
  13  13  15     2681.93     2864.85    149.95 o 
  15  13  15     3686.21     3646.39    195.18 o 
  17  13  15     2634.39     2622.16    258.51 o 
  19  13  15        3.37     -355.55    355.55 o 
 -20  14  15     2102.68     1768.34    454.30 o 
 -18  14  15     1774.52     2114.38    227.90 o 
 -16  14  15        6.20      299.25    180.93 o 
 -14  14  15     4542.07     4584.30    299.03 o 
 -12  14  15    11872.84    12418.93    733.31 o 
 -10  14  15    11294.78    11497.69    210.04 o 
  -8  14  15     2582.85     4598.47    496.73 o 
  -6  14  15     1709.53     2918.69    650.05 o 
  -4  14  15     3269.59     3472.09    178.82 o 
  -2  14  15     2593.66     2642.91    187.63 o 
   0  14  15    13570.42    13466.23    591.15 o 
   2  14  15     3631.03     3270.65    222.09 o 
   4  14  15       93.74       -6.91    181.04 o 
   6  14  15      158.65       22.88    165.30 o 
   8  14  15      899.93     1335.81    167.12 o 
  10  14  15      301.00     1431.19    574.68 o 
  12  14  15     7272.13     7168.26    210.66 o 
  14  14  15    13903.95    13938.78    372.45 o 
  16  14  15     3785.97     3151.24    197.58 o 
 -19  15  15     3634.23     3433.90    221.16 o 
 -17  15  15     4807.92     5095.96    376.40 o 
 -15  15  15      417.15      769.46    185.43 o 
 -13  15  15     2340.85     2427.84    164.93 o 
 -11  15  15    10031.76     8835.08    485.88 o 
  -9  15  15     9725.17    10839.66    462.62 o 
  -7  15  15     2263.26     2843.90    198.87 o 
  -5  15  15      303.79      461.65    214.37 o 
  -3  15  15      502.50      681.42    191.15 o 
  -1  15  15        3.26     -162.65    162.65 o 
   1  15  15      798.73      583.81    215.67 o 
   3  15  15      277.63      428.54    188.59 o 
   5  15  15      184.47      688.63    325.22 o 
   7  15  15     4505.86     4494.96    343.51 o 
   9  15  15     3582.14     3390.23    190.13 o 
  11  15  15      704.70      595.36    169.75 o 
  13  15  15       19.11      185.59    180.17 o 
  15  15  15      174.67      412.31    164.61 o 
 -16  16  15       79.13      -21.67    183.83 o 
 -14  16  15     2163.15     2750.59    240.85 o 
 -12  16  15    13604.74    13043.21    404.93 o 
 -10  16  15    13158.21    13569.01    524.09 o
[truncated: 151,502 more chars]
